# Supplementary material for: First field evaluation of novel LDH- and HRP2-based rapid tests for Plasmodium vivax and Plasmodium falciparum malaria diagnosis
Source: PLoS Negl Trop Dis. 2025 Oct 27;19(10):e0013307. doi: 10.1371/journal.pntd.0013307 (PMC12578339; doi:10.1371/journal.pntd.0013307)
Supplement: S2 File — (CSV) [file pntd.0013307.s002.csv]

sampleid	country	site	healthcenter	sex	age_yrs	pf_pcr	pf_parasitesul_pcr	pv_pcr	pv_parasitesul_pcr	expertmicroscopy_species	pcr_corrected_expertmicroscopy_species	biocredit_pfchl_pf	biocredit_pfpvchll_pf	biocredit_pfpvchll_pv	first_response_pf	first_response_pv	bioline_malaria_ag_pf_hrp2	bioline_malaria_ag_pf_ldh	bioline_malaria_ag_pv_ldh
RH24-001	Ethiopia	Hawassa	Millenium	M	18	negative	0	positive	16780	P_vivax	P_vivax	0	0	1	0	1	0	0	1
RH24-002	Ethiopia	Hawassa	Millenium	F	18	positive	5000	positive	2.089	P_falciparum	P_falciparum	1	1	0	1	0	1	1	0
RH24-003	Ethiopia	Hawassa	Millenium	F	27	negative	0	positive	0.25	negative	negative	0	0	0	0	0	0	0	0
RH24-004	Ethiopia	Hawassa	Millenium	F	25	negative	0	positive	0.25	negative	negative	0	0	0	0	0	0	0	0
RH24-005	Ethiopia	Hawassa	Millenium	F	35	negative	0	positive	0.9574	negative	negative	0	0	0	0	0	0	0	0
RH24-006	Ethiopia	Hawassa	Millenium	F	63	negative	0	negative	0	negative	negative	0	0	0	0	0	0	0	0
RH24-007	Ethiopia	Hawassa	Millenium	F	10	negative	0	negative	0	negative	negative	0	0	0	0	0	0	0	0
RH24-008	Ethiopia	Hawassa	Millenium	M	21	negative	0	positive	11040	P_vivax	P_vivax	0	0	1	0	1	0	0	1
RH24-009	Ethiopia	Hawassa	Millenium	M	60	negative	0	negative	0	negative	negative	0	0	0	0	0	0	0	0
RH24-010	Ethiopia	Hawassa	Millenium	F	39	negative	0	positive	0.25	negative	negative	0	0	0	0	0	0	0	0
RH24-011	Ethiopia	Hawassa	Millenium	F	46	negative	0	negative	0	negative	negative	0	0	0	0	0	0	0	0
RH24-012	Ethiopia	Hawassa	Millenium	F	28	negative	0	negative	0	negative	negative	0	0	0	0	0	0	0	0
RH24-013	Ethiopia	Hawassa	Millenium	F	40	negative	0	negative	0	negative	negative	0	0	0	0	0	0	0	0
RH24-014	Ethiopia	Hawassa	Millenium	M	6	negative	0	negative	0	negative	negative	0	0	0	0	0	0	0	0
RH24-015	Ethiopia	Hawassa	Millenium	F	13	positive	3825	negative	0	P_falciparum	P_falciparum	1	1	0	1	0	1	0	0
RH24-016	Ethiopia	Hawassa	Millenium	F	6	positive	0.25	negative	0	negative	negative	0	0	0	0	0	0	0	0
RH24-017	Ethiopia	Hawassa	Millenium	M	5	negative	0	negative	0	negative	negative	0	0	0	0	0	0	0	0
RH24-018	Ethiopia	Hawassa	Millenium	M	59	negative	0	negative	0	negative	negative	0	0	0	0	0	0	0	0
RH24-019	Ethiopia	Hawassa	Millenium	F	23	negative	0	positive	7714	P_vivax	P_vivax	0	0	1	0	1	0	0	1
RH24-020	Ethiopia	Hawassa	Millenium	M	40	negative	0	negative	0	negative	negative	0	0	0	0	0	0	0	0
RH24-021	Ethiopia	Hawassa	Millenium	F	38	negative	0	negative	0	negative	negative	0	0	0	0	0	0	0	0
RH24-022	Ethiopia	Hawassa	Millenium	M	22	negative	0	positive	0.25	negative	negative	0	0	0	0	0	0	0	0
RH24-023	Ethiopia	Hawassa	Millenium	F	40	negative	0	negative	0	negative	negative	0	0	0	0	0	0	0	0
RH24-024	Ethiopia	Hawassa	Millenium	M	35	negative	0	positive	0.25	negative	negative	0	0	0	0	0	0	0	0
RH24-025	Ethiopia	Hawassa	Millenium	F	51	positive	0.25	negative	0	negative	negative	0	0	0	0	0	0	0	0
RH24-026	Ethiopia	Hawassa	Millenium	F	67	negative	0	negative	0	negative	negative	0	0	0	0	0	0	0	0
RH24-027	Ethiopia	Hawassa	Millenium	M	18	negative	0	positive	15960	P_falciparum/P_vivax	P_vivax	0	0	1	0	1	0	0	1
RH24-028	Ethiopia	Hawassa	Millenium	M	25	negative	0	negative	0	negative	negative	0	0	0	0	0	0	0	0
RH24-029	Ethiopia	Hawassa	Millenium	M	22	negative	0	positive	3.784	negative	negative	0	0	0	0	0	0	0	0
RH24-030	Ethiopia	Hawassa	Millenium	M	62	positive	8296	negative	0	P_falciparum	P_falciparum	1	1	0	1	0	1	1	0
RH24-031	Ethiopia	Hawassa	Millenium	M	4	positive	0.25	positive	0.25	negative	negative	0	0	0	0	0	0	0	0
RH24-032	Ethiopia	Hawassa	Millenium	M	16	negative	0	positive	16130	P_vivax	P_vivax	0	0	1	0	1	0	0	1
RH24-033	Ethiopia	Hawassa	Millenium	M	7	negative	0	positive	0.25	negative	negative	0	0	0	0	0	0	0	0
RH24-034	Ethiopia	Hawassa	Millenium	F	7	negative	0	negative	0	negative	negative	0	0	0	0	0	0	0	0
RH24-035	Ethiopia	Hawassa	Millenium	M	30	negative	0	positive	0.4996	negative	negative	0	0	0	0	0	0	0	0
RH24-036	Ethiopia	Hawassa	Millenium	F	25	negative	0	negative	0	negative	negative	0	0	0	0	0	0	0	0
RH24-037	Ethiopia	Hawassa	Millenium	F	4	negative	0	positive	17310	P_vivax	P_vivax	0	0	1	0	1	0	0	1
RH24-038	Ethiopia	Hawassa	Millenium	M	22	positive	180.2	negative	0	negative	negative	1	1	0	1	0	1	1	0
RH24-039	Ethiopia	Hawassa	Millenium	M	18	negative	0	negative	0	negative	negative	0	0	0	0	0	0	0	0
RH24-040	Ethiopia	Hawassa	Millenium	F	0.5	negative	0	negative	0	negative	negative	0	0	0	0	0	0	0	0
RH24-041	Ethiopia	Hawassa	Millenium	F	27	negative	0	negative	0	negative	negative	0	0	0	0	0	0	0	0
RH24-042	Ethiopia	Hawassa	Millenium	F	2	negative	0	negative	0	negative	negative	0	0	0	0	0	0	0	0
RH24-043	Ethiopia	Hawassa	Millenium	M	2	negative	0	negative	0	negative	negative	0	0	0	0	0	0	0	0
RH24-044	Ethiopia	Hawassa	Millenium	F	17	negative	0	negative	0	negative	negative	0	0	0	0	0	0	0	0
RH24-045	Ethiopia	Hawassa	Millenium	M	57	negative	0	positive	3692	P_vivax	P_vivax	0	0	1	0	1	0	0	1
RH24-046	Ethiopia	Hawassa	Millenium	F	68	negative	0	positive	0.25	negative	negative	0	0	0	0	0	0	0	0
RH24-047	Ethiopia	Hawassa	Millenium	F	3	negative	0	positive	21190	P_vivax	P_vivax	0	0	1	0	1	0	0	1
RH24-048	Ethiopia	Hawassa	Millenium	F	4	negative	0	negative	0	negative	negative	0	0	0	0	0	0	0	0
RH24-049	Ethiopia	Hawassa	Millenium	M	17	positive	20840	positive	0.25	P_falciparum	P_falciparum	1	1	0	1	0	1	1	0
RH24-050	Ethiopia	Hawassa	Millenium	M	20	negative	0	negative	0	negative	negative	0	0	0	0	0	0	0	0
RH24-051	Ethiopia	Hawassa	Millenium	F	19	negative	0	negative	0	negative	negative	0	0	0	0	0	0	0	0
RH24-052	Ethiopia	Hawassa	Millenium	F	21	negative	0	negative	0	negative	negative	0	0	0	0	0	0	0	0
RH24-053	Ethiopia	Hawassa	Millenium	F	17	negative	0	negative	0	negative	negative	0	0	0	0	0	0	0	0
RH24-054	Ethiopia	Hawassa	Millenium	M	30	negative	0	negative	0	negative	negative	0	0	0	0	0	0	0	0
RH24-055	Ethiopia	Hawassa	Millenium	M	4	negative	0	negative	0	negative	negative	0	0	0	0	0	0	0	0
RH24-056	Ethiopia	Hawassa	Millenium	M	32	negative	0	positive	1847	P_vivax	P_vivax	0	0	1	0	1	0	0	1
RH24-057	Ethiopia	Hawassa	Millenium	M	14	positive	5	positive	0.25	negative	negative	1	1	0	1	0	1	0	0
RH24-058	Ethiopia	Hawassa	Millenium	M	20	positive	117	positive	0.25	negative	negative	1	1	0	1	0	1	1	0
RH24-059	Ethiopia	Hawassa	Millenium	F	22	negative	0	negative	0	negative	negative	0	0	0	0	1	0	0	1
RH24-060	Ethiopia	Hawassa	Millenium	F	40	negative	0	negative	0	negative	negative	0	0	0	0	0	0	0	0
RH24-061	Ethiopia	Hawassa	Millenium	F	25	negative	0	negative	0	negative	negative	0	0	0	0	0	0	0	0
RH24-062	Ethiopia	Hawassa	Millenium	M	15	negative	0	positive	13510	P_vivax	P_vivax	0	0	1	0	1	0	0	1
RH24-063	Ethiopia	Hawassa	Millenium	F	27	negative	0	negative	0	negative	negative	0	0	0	0	0	0	0	0
RH24-064	Ethiopia	Hawassa	Millenium	M	37	negative	0	negative	0	negative	negative	0	0	0	0	0	0	0	0
RH24-065	Ethiopia	Hawassa	Millenium	F	6	negative	0	negative	0	negative	negative	0	0	0	0	0	0	0	0
RH24-066	Ethiopia	Hawassa	Millenium	M	2	negative	0	negative	0	negative	negative	0	0	0	0	0	0	0	0
RH24-067	Ethiopia	Hawassa	Millenium	M	23	negative	0	negative	0	negative	negative	0	0	0	0	0	0	0	0
RH24-068	Ethiopia	Hawassa	Millenium	F	18	negative	0	negative	0	negative	negative	0	0	0	0	0	0	0	0
RH24-069	Ethiopia	Hawassa	Millenium	M	25	negative	0	positive	0.25	P_falciparum/P_vivax	P_vivax	0	0	1	0	1	0	0	1
RH24-070	Ethiopia	Hawassa	Millenium	M	33	negative	0	negative	0	negative	negative	0	0	0	0	0	0	0	0
RH24-071	Ethiopia	Hawassa	Millenium	M	35	negative	0	negative	0	negative	negative	0	0	0	0	0	0	0	0
RH24-072	Ethiopia	Hawassa	Millenium	M	40	negative	0	positive	285	P_vivax	P_vivax	0	0	1	0	1	0	0	1
RH24-073	Ethiopia	Hawassa	Millenium	M	8	positive	15390	negative	0	P_falciparum	P_falciparum	1	1	0	1	0	1	0	0
RH24-074	Ethiopia	Hawassa	Millenium	F	35	negative	0	negative	0	negative	negative	0	0	0	0	0	0	0	0
RH24-075	Ethiopia	Hawassa	Millenium	M	26	negative	0	positive	13640	P_vivax	P_vivax	0	0	1	0	1	0	0	1
RH24-076	Ethiopia	Hawassa	Millenium	F	35	negative	0	negative	0	negative	negative	0	0	0	0	0	0	0	0
RH24-077	Ethiopia	Hawassa	Millenium	M	40	negative	0	positive	1841	P_vivax	P_vivax	0	0	1	0	1	0	0	1
RH24-078	Ethiopia	Hawassa	Millenium	M	8	positive	5974	negative	0	P_falciparum	P_falciparum	1	1	0	1	0	1	1	0
RH24-079	Ethiopia	Hawassa	Millenium	M	38	negative	0	negative	0	negative	negative	0	0	0	0	0	0	0	0
RH24-080	Ethiopia	Hawassa	Millenium	F	25	negative	0	positive	0.25	negative	negative	0	0	0	0	0	0	0	0
RH24-081	Ethiopia	Hawassa	Millenium	M	6	negative	0	positive	0.25	negative	negative	0	0	0	0	0	0	0	0
RH24-082	Ethiopia	Hawassa	Millenium	F	26	negative	0	negative	0	negative	negative	0	0	0	0	0	0	0	0
RH24-083	Ethiopia	Hawassa	Millenium	F	25	positive	4095	positive	181	negative	negative	1	1	0	1	1	1	1	0
RH24-084	Ethiopia	Hawassa	Millenium	M	38	negative	0	negative	0	negative	negative	0	0	0	0	0	0	0	0
RH24-085	Ethiopia	Hawassa	Millenium	F	25	negative	0	negative	0	negative	negative	0	0	0	0	0	0	0	0
RH24-086	Ethiopia	Hawassa	Millenium	F	5	negative	0	negative	0	negative	negative	0	0	0	0	0	0	0	0
RH24-087	Ethiopia	Hawassa	Millenium	F	21	negative	0	negative	0	negative	negative	0	0	0	0	0	0	0	0
RH24-088	Ethiopia	Hawassa	Millenium	M	40	negative	0	positive	5447	P_vivax	P_vivax	0	0	1	0	1	0	0	1
RH24-089	Ethiopia	Hawassa	Millenium	F	21	positive	0.25	positive	0.25	negative	negative	1	1	0	1	0	0	0	0
RH24-090	Ethiopia	Hawassa	Millenium	M	13	negative	0	negative	0	negative	negative	0	0	0	0	0	0	0	0
RH24-091	Ethiopia	Hawassa	Millenium	M	12	positive	39300	positive	126	P_falciparum	P_falciparum	1	1	0	1	1	1	1	1
RH24-092	Ethiopia	Hawassa	Millenium	M	11	positive	10600	positive	76.1	P_falciparum	P_falciparum	1	1	0	1	0	1	1	1
RH24-093	Ethiopia	Hawassa	Millenium	M	9	negative	0	negative	0	negative	negative	0	0	0	0	0	0	0	0
RH24-094	Ethiopia	Hawassa	Millenium	M	7	negative	0	negative	0	negative	negative	0	0	0	0	0	0	0	0
RH24-095	Ethiopia	Hawassa	Millenium	F	17	negative	0	negative	0	negative	negative	0	0	0	0	0	0	0	0
RH24-096	Ethiopia	Hawassa	Millenium	F	8	negative	0	negative	0	negative	negative	0	0	0	0	0	0	0	0
RH24-097	Ethiopia	Hawassa	Millenium	F	45	negative	0	negative	0	negative	negative	0	0	0	0	0	0	0	0
RH24-098	Ethiopia	Hawassa	Millenium	M	13	negative	0	negative	0	negative	negative	0	0	0	0	0	0	0	0
RH24-099	Ethiopia	Hawassa	Millenium	M	25	negative	0	negative	0	negative	negative	0	0	0	0	0	0	0	0
RH24-100	Ethiopia	Hawassa	Millenium	F	35	negative	0	negative	0	negative	negative	0	0	0	0	0	0	0	0
RH24-101	Ethiopia	Hawassa	Millenium	F	15	negative	0	positive	0.25	negative	negative	0	0	0	0	0	0	0	0
RH24-102	Ethiopia	Hawassa	Millenium	F	25	negative	0	negative	0	negative	negative	0	0	0	0	0	0	0	0
RH24-103	Ethiopia	Hawassa	Millenium	F	27	negative	0	negative	0	negative	negative	0	0	0	0	0	0	0	0
RH24-104	Ethiopia	Hawassa	Millenium	F	25	negative	0	negative	0	negative	negative	0	0	0	0	0	0	0	0
RH24-105	Ethiopia	Hawassa	Millenium	M	52	negative	0	positive	13270	P_vivax	P_vivax	0	0	1	0	1	0	0	1
RH24-106	Ethiopia	Hawassa	Millenium	F	65	negative	0	positive	0.25	negative	negative	0	0	0	0	0	0	0	0
RH24-107	Ethiopia	Hawassa	Millenium	M	55	positive	11400	positive	160	P_vivax	P_vivax	1	1	1	1	1	1	1	1
RH24-108	Ethiopia	Hawassa	Millenium	F	5	negative	0	positive	6089	P_vivax	P_vivax	0	0	1	0	1	0	0	1
RH24-109	Ethiopia	Hawassa	Millenium	M	20	negative	0	negative	0	negative	negative	0	0	0	0	0	0	0	0
RH24-110	Ethiopia	Hawassa	Millenium	M	12	negative	0	negative	0	negative	negative	0	0	0	0	0	0	0	0
RH24-111	Ethiopia	Hawassa	Millenium	M	26	negative	0	negative	0	negative	negative	0	0	0	0	0	0	0	0
RH24-112	Ethiopia	Hawassa	Millenium	F	36	negative	0	negative	0	negative	negative	0	0	0	0	0	0	0	0
RH24-113	Ethiopia	Hawassa	Millenium	F	42	negative	0	negative	0	negative	negative	0	0	0	0	0	0	0	0
RH24-114	Ethiopia	Hawassa	Millenium	M	10	negative	0	positive	301.9	negative	negative	0	0	1	0	1	0	0	1
RH24-115	Ethiopia	Hawassa	Millenium	F	30	negative	0	negative	0	negative	negative	0	0	0	0	0	0	0	0
RH24-116	Ethiopia	Hawassa	Millenium	M	19	negative	0	positive	6795	P_vivax	P_vivax	0	0	1	0	1	0	0	1
RH24-117	Ethiopia	Hawassa	Millenium	F	18	negative	0	negative	0	negative	negative	0	0	0	0	0	0	0	0
RH24-118	Ethiopia	Hawassa	Millenium	M	16	negative	0	negative	0	negative	negative	0	0	0	0	0	0	0	0
RH24-119	Ethiopia	Hawassa	Millenium	M	16	negative	0	negative	0	negative	negative	0	0	0	0	0	0	0	0
RH24-120	Ethiopia	Hawassa	Millenium	F	20	negative	0	negative	0	negative	negative	0	0	0	0	0	0	0	0
RH24-121	Ethiopia	Hawassa	Millenium	M	27	negative	0	negative	0	negative	negative	0	0	0	0	0	0	0	0
RH24-122	Ethiopia	Hawassa	Millenium	F	20	negative	0	positive	4611	P_vivax	P_vivax	0	0	1	0	1	0	0	1
RH24-123	Ethiopia	Hawassa	Millenium	M	35	negative	0	negative	0	negative	negative	0	0	0	0	0	0	0	0
RH24-124	Ethiopia	Hawassa	Millenium	F	20	negative	0	negative	0	negative	negative	0	0	0	0	0	0	0	0
RH24-125	Ethiopia	Hawassa	Millenium	F	26	negative	0	negative	0	negative	negative	0	0	0	0	0	0	0	0
RH24-126	Ethiopia	Hawassa	Millenium	M	30	positive	245.2	negative	0	negative	negative	1	1	0	1	0	0	1	0
RH24-127	Ethiopia	Hawassa	Millenium	M	14	positive	13200	negative	0	P_falciparum	P_falciparum	1	1	0	1	0	1	1	0
RH24-128	Ethiopia	Hawassa	Millenium	F	5	negative	0	positive	24510	P_vivax	P_vivax	0	0	1	0	1	0	0	1
RH24-129	Ethiopia	Hawassa	Millenium	F	42	negative	0	negative	0	negative	negative	0	0	0	0	0	0	0	0
RH24-130	Ethiopia	Hawassa	Millenium	F	26	negative	0	negative	0	P_vivax	negative	1	1	0	0	0	0	1	0
RH24-131	Ethiopia	Hawassa	Millenium	M	6	negative	0	negative	0	P_vivax	negative	0	0	1	0	1	0	0	1
RH24-132	Ethiopia	Hawassa	Millenium	M	13	negative	0	negative	0	negative	negative	0	0	0	0	0	0	0	0
RH24-133	Ethiopia	Hawassa	Millenium	M	22	negative	0	negative	0	negative	negative	0	0	0	0	0	0	0	0
RH24-134	Ethiopia	Hawassa	Millenium	M	22	negative	0	negative	0	negative	negative	0	0	0	0	0	0	0	0
RH24-135	Ethiopia	Hawassa	Millenium	F	27	negative	0	negative	0	negative	negative	0	0	0	0	0	0	0	0
RH24-136	Ethiopia	Hawassa	Millenium	M	36	negative	0	negative	0	negative	negative	0	0	0	0	0	0	0	0
RH24-137	Ethiopia	Hawassa	Millenium	F	21	negative	0	negative	0	negative	negative	0	0	0	0	0	0	0	0
RH24-138	Ethiopia	Hawassa	Millenium	F	28	positive	0.25	negative	0	negative	negative	0	0	0	0	0	0	0	0
RH24-139	Ethiopia	Hawassa	Millenium	F	23	positive	0.25	negative	0	negative	negative	0	0	0	0	0	0	0	0
RH24-140	Ethiopia	Hawassa	Millenium	F	25	negative	0	negative	0	negative	negative	0	0	0	0	0	0	0	0
RH24-141	Ethiopia	Hawassa	Millenium	F	30	negative	0	negative	0	negative	negative	0	0	0	0	0	0	0	0
RH24-142	Ethiopia	Hawassa	Millenium	M	17	negative	0	negative	0	negative	negative	0	0	0	0	0	0	0	0
RH24-143	Ethiopia	Hawassa	Millenium	M	27	negative	0	positive	0.25	negative	negative	0	0	0	0	0	0	0	0
RH24-144	Ethiopia	Hawassa	Millenium	F	50	negative	0	positive	14290	P_vivax	P_vivax	0	0	1	0	1	0	0	1
RH24-145	Ethiopia	Hawassa	Millenium	M	30	negative	0	negative	0	negative	negative	0	0	0	0	0	0	0	0
RH24-146	Ethiopia	Hawassa	Millenium	M	28	negative	0	negative	0	negative	negative	0	0	0	0	0	0	0	0
RH24-147	Ethiopia	Hawassa	Millenium	F	17	negative	0	positive	2.267	P_vivax	P_vivax	0	0	0	0	0	0	0	0
RH24-148	Ethiopia	Hawassa	Millenium	F	24	negative	0	negative	0	negative	negative	0	0	0	0	0	0	0	0
RH24-149	Ethiopia	Hawassa	Millenium	F	35	negative	0	positive	944	P_vivax	P_vivax	0	0	1	0	1	0	0	1
RH24-150	Ethiopia	Hawassa	Millenium	M	18	positive	1484	negative	0	P_falciparum	P_falciparum	1	1	0	1	0	1	1	0
RH24-151	Ethiopia	Hawassa	Millenium	F	30	positive	185.8	negative	0	P_falciparum	P_falciparum	1	1	0	1	0	1	1	0
RH24-152	Ethiopia	Hawassa	Millenium	M	32	positive	5000	negative	0	P_falciparum	P_falciparum	1	1	0	1	0	1	1	0
RH24-153	Ethiopia	Hawassa	Millenium	M	11	negative	0	negative	0	negative	negative	0	0	0	0	0	0	0	0
RH24-154	Ethiopia	Hawassa	Millenium	F	49	negative	0	negative	0	negative	negative	0	0	0	0	0	0	0	0
RH24-155	Ethiopia	Hawassa	Millenium	F	24	negative	0	negative	0	negative	negative	0	0	0	0	0	0	0	0
RH24-156	Ethiopia	Hawassa	Millenium	M	21	negative	0	positive	0.25	negative	negative	0	0	0	0	0	0	0	0
RH24-157	Ethiopia	Hawassa	Millenium	F	50	negative	0	negative	0	negative	negative	0	0	0	0	0	0	0	0
RH24-158	Ethiopia	Hawassa	Millenium	M	26	negative	0	negative	0	negative	negative	0	0	0	0	0	0	0	0
RH24-159	Ethiopia	Hawassa	Millenium	F	25	positive	1018	negative	0	negative	negative	1	1	0	1	0	1	1	0
RH24-160	Ethiopia	Hawassa	Millenium	M	25	negative	0	negative	0	negative	negative	0	0	0	0	0	0	0	0
RH24-161	Ethiopia	Hawassa	Millenium	F	12	negative	0	negative	0	negative	negative	0	0	0	0	0	0	0	0
RH24-162	Ethiopia	Hawassa	Millenium	F	25	negative	0	negative	0	negative	negative	0	0	0	0	0	0	0	0
RH24-163	Ethiopia	Hawassa	Millenium	M	22	negative	0	negative	0	negative	negative	0	0	0	0	0	0	0	0
RH24-164	Ethiopia	Hawassa	Millenium	M	15	negative	0	negative	0	negative	negative	0	0	0	0	0	0	0	0
RH24-165	Ethiopia	Hawassa	Millenium	M	75	negative	0	negative	0	negative	negative	0	0	0	0	0	0	0	0
RH24-166	Ethiopia	Hawassa	Millenium	M	11	negative	0	negative	0	negative	negative	0	0	0	0	0	0	0	0
RH24-167	Ethiopia	Hawassa	Millenium	F	50	negative	0	positive	8819	P_vivax	P_vivax	0	0	1	0	1	0	0	1
RH24-168	Ethiopia	Hawassa	Millenium	M	36	negative	0	negative	0	negative	negative	0	0	0	0	0	0	0	0
RH24-169	Ethiopia	Hawassa	Millenium	F	21	negative	0	negative	0	negative	negative	0	0	0	0	0	0	0	0
RH24-170	Ethiopia	Hawassa	Millenium	M	20	negative	0	positive	7642	P_vivax	P_vivax	0	0	1	0	1	0	0	1
RH24-171	Ethiopia	Hawassa	Millenium	M	35	negative	0	positive	0.25	negative	negative	0	0	0	0	0	0	0	0
RH24-172	Ethiopia	Hawassa	Millenium	F	55	negative	0	negative	0	negative	negative	0	0	0	0	0	0	0	0
RH24-173	Ethiopia	Hawassa	Millenium	M	47	negative	0	positive	0.25	negative	negative	0	0	0	0	0	0	0	0
RH24-174	Ethiopia	Hawassa	Millenium	F	5	negative	0	negative	0	negative	negative	0	0	0	0	0	0	0	0
RH24-175	Ethiopia	Hawassa	Millenium	F	20	negative	0	negative	0	negative	negative	0	0	0	0	0	0	0	0
RH24-176	Ethiopia	Hawassa	Millenium	M	16	negative	0	negative	0	negative	negative	0	0	0	0	0	0	0	0
RH24-177	Ethiopia	Hawassa	Millenium	M	20	negative	0	negative	0	negative	negative	0	0	0	0	0	0	0	0
RH24-178	Ethiopia	Hawassa	Millenium	F	39	negative	0	negative	0	negative	negative	0	0	0	0	0	0	0	0
RH24-179	Ethiopia	Hawassa	Millenium	M	6	positive	2.759	positive	31620	P_vivax	P_vivax	0	0	1	0	1	0	0	1
RH24-180	Ethiopia	Hawassa	Millenium	F	4	positive	170.4	negative	0	negative	negative	1	1	0	1	0	1	1	0
RH24-181	Ethiopia	Hawassa	Millenium	M	23	negative	0	negative	0	negative	negative	0	0	0	0	0	0	0	0
RH24-182	Ethiopia	Hawassa	Millenium	F	22	negative	0	negative	0	negative	negative	0	0	0	0	0	0	0	0
RH24-183	Ethiopia	Hawassa	Millenium	F	15	negative	0	positive	5440	P_vivax	P_vivax	0	0	1	0	1	0	0	1
RH24-184	Ethiopia	Hawassa	Millenium	F	25	negative	0	positive	0.25	negative	negative	0	0	0	0	0	0	0	0
RH24-185	Ethiopia	Hawassa	Millenium	F	24	negative	0	negative	0	negative	negative	0	0	0	0	0	0	0	0
RH24-186	Ethiopia	Hawassa	Millenium	M	21	negative	0	negative	0	negative	negative	0	0	0	0	0	0	0	0
RH24-187	Ethiopia	Hawassa	Millenium	F	21	negative	0	positive	0.25	negative	negative	0	0	0	0	0	0	0	0
RH24-188	Ethiopia	Hawassa	Millenium	M	24	negative	0	negative	0	negative	negative	0	0	0	0	0	0	0	0
RH24-189	Ethiopia	Hawassa	Millenium	M	42	negative	0	positive	0.25	negative	negative	0	0	0	0	0	0	0	0
RH24-190	Ethiopia	Hawassa	Millenium	M	40	negative	0	negative	0	negative	negative	0	0	0	0	0	0	0	0
RH24-191	Ethiopia	Hawassa	Millenium	F	25	negative	0	positive	27070	P_vivax	P_vivax	0	0	1	0	1	0	0	1
RH24-192	Ethiopia	Hawassa	Millenium	M	30	positive	0.25	negative	0	negative	negative	0	0	0	0	0	0	0	0
RH24-193	Ethiopia	Hawassa	Millenium	M	22	negative	0	negative	0	negative	negative	0	0	0	0	0	0	0	0
RH24-194	Ethiopia	Hawassa	Millenium	M	15	negative	0	negative	0	negative	negative	0	0	0	0	0	0	0	0
RH24-195	Ethiopia	Hawassa	Millenium	M	22	negative	0	positive	1452	P_vivax	P_vivax	0	0	1	0	1	0	0	1
RH24-196	Ethiopia	Hawassa	Millenium	M	50	positive	0.2535	positive	0.25	negative	negative	0	0	0	0	0	0	0	0
RH24-197	Ethiopia	Hawassa	Millenium	F	23	negative	0	negative	0	negative	negative	0	0	0	0	0	0	0	0
RH24-198	Ethiopia	Hawassa	Millenium	F	19	negative	0	positive	0.25	negative	negative	0	0	0	0	0	0	0	0
RH24-199	Ethiopia	Hawassa	Millenium	F	20	negative	0	positive	0.25	negative	negative	0	0	0	0	0	0	0	0
RH24-200	Ethiopia	Hawassa	Millenium	F	13	negative	0	positive	2061	P_vivax	P_vivax	0	0	1	0	1	0	0	1
RH24-201	Ethiopia	Hawassa	Millenium	F	25	negative	0	negative	0	negative	negative	0	0	0	0	0	0	0	0
RH24-202	Ethiopia	Hawassa	Millenium	M	20	negative	0	negative	0	negative	negative	0	0	0	0	0	0	0	0
RH24-203	Ethiopia	Hawassa	Millenium	F	5	negative	0	negative	0	negative	negative	0	0	0	0	0	0	0	0
RH24-204	Ethiopia	Hawassa	Millenium	F	45	negative	0	negative	0	negative	negative	0	0	0	0	0	0	0	0
RH24-205	Ethiopia	Hawassa	Millenium	M	22	negative	0	negative	0	negative	negative	0	0	0	0	0	0	0	0
RH24-206	Ethiopia	Hawassa	Millenium	F	7	positive	3	negative	0	negative	negative	0	0	0	0	0	0	0	0
RH24-207	Ethiopia	Hawassa	Millenium	M	25	positive	28070	negative	0	P_falciparum	P_falciparum	1	1	0	1	0	1	1	0
RH24-208	Ethiopia	Hawassa	Millenium	M	7	negative	0	negative	0	negative	negative	0	0	0	0	0	0	0	0
RH24-209	Ethiopia	Hawassa	Millenium	M	27	negative	0	positive	0.25	negative	negative	0	0	0	0	0	0	0	0
RH24-210	Ethiopia	Hawassa	Millenium	F	22	negative	0	negative	0	negative	negative	0	0	0	0	0	0	0	0
RH24-211	Ethiopia	Hawassa	Millenium	M	45	positive	0.25	positive	0.25	negative	negative	0	0	0	0	0	0	0	0
RH24-212	Ethiopia	Hawassa	Millenium	M	20	positive	15060	positive	0.3877	P_falciparum	P_falciparum	1	1	0	1	0	1	1	0
RH24-213	Ethiopia	Hawassa	Millenium	M	5	negative	0	negative	0	negative	negative	0	0	0	0	0	0	0	0
RH24-214	Ethiopia	Hawassa	Millenium	F	2	negative	0	negative	0	negative	negative	0	0	0	0	0	0	0	0
RH24-215	Ethiopia	Hawassa	Millenium	F	11	positive	0.3637	negative	0	negative	negative	0	0	0	0	0	0	0	0
RH24-216	Ethiopia	Hawassa	Millenium	F	27	negative	0	negative	0	negative	negative	0	0	0	0	0	0	0	0
RH24-217	Ethiopia	Hawassa	Millenium	M	42	positive	0.25	negative	0	negative	negative	0	0	0	0	0	0	0	0
RH24-218	Ethiopia	Hawassa	Millenium	F	50	positive	0.25	negative	0	negative	negative	0	0	0	0	0	0	0	0
RH24-219	Ethiopia	Hawassa	Millenium	M	26	negative	0	positive	9922	P_falciparum/P_vivax	P_vivax	0	0	1	0	1	0	0	1
RH24-220	Ethiopia	Hawassa	Millenium	F	20	negative	0	negative	0	negative	negative	0	0	0	0	0	0	0	0
RH24-221	Ethiopia	Hawassa	Millenium	F	50	positive	0.25	positive	0.25	negative	negative	0	0	0	0	0	0	0	0
RH24-222	Ethiopia	Hawassa	Millenium	M	16	positive	65	negative	0	negative	negative	1	1	0	1	0	1	0	0
RH24-223	Ethiopia	Hawassa	Millenium	F	26	negative	0	negative	0	negative	negative	0	0	0	0	0	0	0	0
RH24-224	Ethiopia	Hawassa	Millenium	F	24	negative	0	positive	1.125	negative	negative	0	0	0	0	0	0	0	0
RH24-225	Ethiopia	Hawassa	Millenium	M	11	negative	0	negative	0	negative	negative	0	0	0	0	0	0	0	0
RH24-226	Ethiopia	Hawassa	Millenium	F	11	negative	0	negative	0	negative	negative	0	0	0	0	0	0	0	0
RH24-227	Ethiopia	Hawassa	Millenium	F	28	negative	0	negative	0	negative	negative	0	0	0	0	0	0	0	0
RH24-228	Ethiopia	Hawassa	Millenium	F	33	negative	0	negative	0	negative	negative	0	0	0	0	0	0	0	0
RH24-229	Ethiopia	Hawassa	Millenium	F	17	negative	0	negative	0	negative	negative	0	0	0	0	0	0	0	0
RH24-230	Ethiopia	Hawassa	Millenium	M	40	negative	0	positive	14080	P_falciparum/P_vivax	P_vivax	0	0	1	0	1	0	0	1
RH24-231	Ethiopia	Hawassa	Millenium	F	18	positive	210.1	positive	0.25	negative	negative	1	1	0	1	0	1	0	0
RH24-232	Ethiopia	Hawassa	Millenium	F	32	positive	280.2	positive	0.7182	negative	negative	1	1	0	1	0	1	1	0
RH24-233	Ethiopia	Hawassa	Millenium	M	17	positive	8011	positive	1255	P_falciparum/P_vivax	P_falciparum/P_vivax	1	1	1	1	1	1	1	1
RH24-234	Ethiopia	Hawassa	Millenium	F	12	negative	0	negative	0	negative	negative	0	0	0	0	0	0	0	0
RH24-235	Ethiopia	Hawassa	Millenium	F	22	negative	0	negative	0	negative	negative	0	0	0	0	0	0	0	0
RH24-236	Ethiopia	Hawassa	Millenium	M	26	negative	0	negative	0	negative	negative	0	0	0	0	0	0	0	0
RH24-237	Ethiopia	Hawassa	Millenium	M	40	negative	0	positive	37150	P_vivax	P_vivax	0	0	1	0	1	0	0	1
RH24-238	Ethiopia	Hawassa	Millenium	M	22	negative	0	positive	10990	P_falciparum/P_vivax	P_vivax	0	0	1	0	1	0	0	1
RH24-239	Ethiopia	Hawassa	Millenium	F	50	negative	0	negative	0	negative	negative	0	0	0	0	0	0	0	0
RH24-240	Ethiopia	Hawassa	Millenium	M	23	negative	0	negative	0	negative	negative	0	0	0	0	0	0	0	0
RH24-241	Ethiopia	Hawassa	Millenium	M	25	positive	0.25	positive	0.25	negative	negative	0	0	0	0	0	0	0	0
RH24-242	Ethiopia	Hawassa	Millenium	F	13	negative	0	negative	0	negative	negative	0	0	0	0	0	0	0	0
RH24-243	Ethiopia	Hawassa	Millenium	F	30	negative	0	negative	0	negative	negative	0	0	0	0	0	0	0	0
RH24-244	Ethiopia	Hawassa	Millenium	M	5	negative	0	negative	0	P_falciparum/P_vivax	negative	0	0	1	0	1	0	0	1
RH24-245	Ethiopia	Hawassa	Millenium	F	27	positive	0.3416	negative	0	negative	negative	0	0	0	0	0	0	0	0
RH24-246	Ethiopia	Hawassa	Millenium	F	16	negative	0	positive	0.25	negative	negative	0	0	0	0	0	0	0	0
RH24-247	Ethiopia	Hawassa	Millenium	M	25	negative	0	negative	0	negative	negative	0	0	0	0	0	0	0	0
RH24-248	Ethiopia	Hawassa	Millenium	M	10	negative	0	negative	0	negative	negative	0	0	0	0	0	0	0	0
RH24-249	Ethiopia	Hawassa	Millenium	F	55	negative	0	negative	0	negative	negative	0	0	0	0	0	0	0	0
RH24-250	Ethiopia	Hawassa	Millenium	F	30	negative	0	negative	0	negative	negative	0	0	0	0	0	0	0	0
RH24-251	Ethiopia	Hawassa	Millenium	M	20	negative	0	positive	28730	P_vivax	P_vivax	0	0	1	0	1	0	0	1
RH24-252	Ethiopia	Hawassa	Millenium	F	35	positive	16850	negative	0	P_falciparum	P_falciparum	1	1	0	1	0	1	1	0
RH24-253	Ethiopia	Hawassa	Millenium	M	38	negative	0	negative	0	negative	negative	0	0	0	0	0	0	0	0
RH24-254	Ethiopia	Hawassa	Millenium	M	59	negative	0	negative	0	negative	negative	0	0	0	0	0	0	0	0
RH24-255	Ethiopia	Hawassa	Millenium	M	45	negative	0	positive	0.25	negative	negative	0	0	0	0	0	0	0	0
RH24-256	Ethiopia	Hawassa	Millenium	F	38	negative	0	negative	0	negative	negative	0	0	0	0	0	0	0	0
RH24-257	Ethiopia	Hawassa	Millenium	F	20	negative	0	negative	0	negative	negative	0	0	0	0	0	0	0	0
RH24-258	Ethiopia	Hawassa	Millenium	F	17	negative	0	positive	0.25	negative	negative	0	0	0	0	0	0	0	0
RH24-259	Ethiopia	Hawassa	Millenium	F	57	negative	0	positive	0.25	negative	negative	0	0	0	0	0	0	0	0
RH24-260	Ethiopia	Hawassa	Millenium	M	22	negative	0	positive	0.25	negative	negative	0	0	0	0	0	0	0	0
RH24-261	Ethiopia	Hawassa	Millenium	M	6	negative	0	negative	0	negative	negative	0	0	0	0	0	0	0	0
RH24-262	Ethiopia	Hawassa	Millenium	M	35	negative	0	positive	10.35	negative	negative	0	0	0	0	0	0	0	0
RH24-263	Ethiopia	Hawassa	Millenium	F	25	negative	0	negative	0	negative	negative	0	0	0	0	0	0	0	0
RH24-264	Ethiopia	Hawassa	Millenium	F	4	positive	0.25	negative	0	negative	negative	0	0	0	0	0	0	0	0
RH24-265	Ethiopia	Hawassa	Millenium	F	20	negative	0	positive	0.2963	negative	negative	0	0	0	0	0	0	0	0
RH24-266	Ethiopia	Hawassa	Millenium	F	20	negative	0	positive	0.6095	negative	negative	0	0	0	0	0	0	0	0
RH24-267	Ethiopia	Hawassa	Millenium	F	38	negative	0	negative	0	negative	negative	0	0	0	0	0	0	0	0
RH24-268	Ethiopia	Hawassa	Millenium	F	30	negative	0	negative	0	negative	negative	0	0	0	0	0	0	0	0
RH24-269	Ethiopia	Hawassa	Millenium	M	24	negative	0	negative	0	negative	negative	0	0	0	0	0	0	0	0
RH24-270	Ethiopia	Hawassa	Millenium	M	21	negative	0	negative	0	negative	negative	0	0	0	0	0	0	0	0
RH24-271	Ethiopia	Hawassa	Millenium	M	30	negative	0	positive	17300	P_vivax	P_vivax	0	0	1	0	1	0	0	1
RH24-272	Ethiopia	Hawassa	Millenium	M	21	negative	0	negative	0	negative	negative	0	0	0	0	0	0	0	0
RH24-273	Ethiopia	Hawassa	Millenium	F	2	positive	2705	negative	0	P_vivax	P_falciparum	1	1	0	1	0	1	1	0
RH24-274	Ethiopia	Hawassa	Millenium	F	25	negative	0	negative	0	negative	negative	0	0	0	0	0	0	0	0
RH24-275	Ethiopia	Hawassa	Millenium	M	2	negative	0	negative	0	negative	negative	0	0	0	0	0	0	0	0
RH24-276	Ethiopia	Hawassa	Millenium	F	24	negative	0	negative	0	negative	negative	0	0	0	0	0	0	0	0
RH24-277	Ethiopia	Hawassa	Millenium	F	65	negative	0	positive	0.5802	negative	negative	0	0	0	0	0	0	0	0
RH24-278	Ethiopia	Hawassa	Millenium	F	26	negative	0	negative	0	negative	negative	0	0	0	0	0	0	0	0
RH24-279	Ethiopia	Hawassa	Millenium	F	35	negative	0	negative	0	negative	negative	0	0	0	0	0	0	0	0
RH24-280	Ethiopia	Hawassa	Millenium	F	24	negative	0	positive	32030	P_falciparum/P_vivax	P_vivax	0	0	1	0	1	0	0	1
RH24-281	Ethiopia	Hawassa	Millenium	M	22	negative	0	positive	9780	P_vivax	P_vivax	0	0	1	0	1	0	0	1
RH24-282	Ethiopia	Hawassa	Millenium	M	16	positive	128300	negative	0	P_vivax	P_falciparum	1	1	0	1	0	1	1	0
RH24-283	Ethiopia	Hawassa	Millenium	M	30	positive	333	positive	19.67	P_vivax	P_vivax	1	1	0	1	0	1	1	0
RH24-284	Ethiopia	Hawassa	Millenium	M	30	negative	0	negative	0	negative	negative	0	0	0	0	0	0	0	0
RH24-285	Ethiopia	Hawassa	Millenium	F	24	negative	0	negative	0	negative	negative	0	0	0	0	0	0	0	0
RH24-286	Ethiopia	Hawassa	Millenium	F	35	positive	2650	positive	1.79	P_falciparum	P_falciparum	1	1	0	1	0	1	1	0
RH24-287	Ethiopia	Hawassa	Millenium	F	7	negative	0	positive	11030	P_vivax	P_vivax	0	0	1	0	1	0	0	1
RH24-288	Ethiopia	Hawassa	Millenium	F	24	negative	0	positive	9209	P_vivax	P_vivax	0	0	1	0	1	0	0	1
RH24-289	Ethiopia	Hawassa	Millenium	F	26	negative	0	positive	0.25	negative	negative	0	0	0	0	0	0	0	0
RH24-290	Ethiopia	Hawassa	Millenium	F	8	negative	0	positive	0.25	negative	negative	0	0	0	0	0	0	0	0
RH24-291	Ethiopia	Hawassa	Millenium	F	25	negative	0	positive	3263	P_vivax	P_vivax	0	0	1	0	1	0	0	1
RH24-292	Ethiopia	Hawassa	Millenium	F	23	negative	0	negative	0	negative	negative	0	0	0	0	0	0	0	0
RH24-293	Ethiopia	Hawassa	Millenium	F	12	negative	0	negative	0	negative	negative	0	0	0	0	0	0	0	0
RH24-294	Ethiopia	Hawassa	Millenium	M	25	negative	0	negative	0	negative	negative	0	0	0	0	0	0	0	0
RH24-295	Ethiopia	Hawassa	Millenium	F	20	negative	0	positive	348	P_vivax	P_vivax	0	0	1	0	1	0	0	1
RH24-296	Ethiopia	Hawassa	Millenium	F	29	positive	0.25	negative	0	negative	negative	0	0	0	0	0	0	0	0
RH24-297	Ethiopia	Hawassa	Millenium	M	30	negative	0	positive	49.22	P_vivax	P_vivax	0	0	0	0	1	0	0	0
RH24-298	Ethiopia	Hawassa	Millenium	M	22	positive	45540	negative	0	P_falciparum	P_falciparum	1	1	0	1	0	1	1	0
RH24-299	Ethiopia	Hawassa	Millenium	F	36	positive	2007	negative	0	P_falciparum	P_falciparum	1	1	0	1	0	1	1	0
RH24-300	Ethiopia	Hawassa	Millenium	F	20	negative	0	negative	0	negative	negative	0	0	0	0	0	0	0	0
RH24-301	Ethiopia	Hawassa	Millenium	F	40	negative	0	negative	0	negative	negative	0	0	0	0	0	0	0	0
RH24-302	Ethiopia	Hawassa	Millenium	M	43	negative	0	negative	0	negative	negative	0	0	0	0	0	0	0	0
RH24-303	Ethiopia	Hawassa	Millenium	M	28	negative	0	positive	0.25	negative	negative	0	0	0	0	0	0	0	0
RH24-304	Ethiopia	Hawassa	Millenium	M	15	negative	0	positive	456	negative	negative	0	0	1	0	1	0	0	1
RH24-305	Ethiopia	Hawassa	Millenium	M	40	negative	0	negative	0	negative	negative	0	0	0	0	0	0	0	0
RH24-306	Ethiopia	Hawassa	Millenium	F	25	negative	0	negative	0	negative	negative	0	0	0	0	0	0	0	0
RH24-307	Ethiopia	Hawassa	Millenium	F	28	negative	0	negative	0	negative	negative	0	0	0	0	0	0	0	0
RH24-308	Ethiopia	Hawassa	Millenium	F	22	negative	0	negative	0	negative	negative	0	0	0	0	0	0	0	0
RH24-309	Ethiopia	Hawassa	Millenium	F	20	negative	0	negative	0	negative	negative	0	0	0	0	0	0	0	0
RH24-310	Ethiopia	Hawassa	Millenium	M	27	positive	0.25	negative	0	negative	negative	0	0	0	0	0	0	0	0
RH24-311	Ethiopia	Hawassa	Millenium	M	10	negative	0	positive	0.25	negative	negative	0	0	0	0	0	0	0	0
RH24-312	Ethiopia	Hawassa	Millenium	F	25	negative	0	positive	73090	P_vivax	P_vivax	0	0	1	0	1	1	1	1
RH24-313	Ethiopia	Hawassa	Millenium	M	12	negative	0	positive	0.25	negative	negative	0	0	0	0	0	0	0	0
RH24-314	Ethiopia	Hawassa	Millenium	F	50	negative	0	negative	0	negative	negative	0	0	0	0	0	0	0	0
RH24-315	Ethiopia	Hawassa	Millenium	M	20	negative	0	negative	0	negative	negative	0	0	0	0	0	0	0	0
RH24-316	Ethiopia	Hawassa	Millenium	M	19	negative	0	positive	0.25	negative	negative	1	1	0	1	0	0	0	0
RH24-317	Ethiopia	Hawassa	Millenium	M	30	positive	16.77	negative	0	negative	negative	0	0	0	0	0	1	0	0
RH24-318	Ethiopia	Hawassa	Millenium	F	35	positive	0.25	negative	0	negative	negative	0	0	0	0	0	0	0	0
RH24-319	Ethiopia	Hawassa	Millenium	F	57	negative	0	negative	0	negative	negative	0	0	0	0	0	0	0	0
RH24-320	Ethiopia	Hawassa	Millenium	F	25	negative	0	negative	0	negative	negative	0	0	0	0	0	0	0	0
RH24-321	Ethiopia	Hawassa	Millenium	M	20	negative	0	positive	2.622	negative	negative	0	0	0	0	0	0	0	0
RH24-322	Ethiopia	Hawassa	Millenium	M	23	negative	0	negative	0	negative	negative	0	0	0	0	0	0	0	0
RH24-323	Ethiopia	Hawassa	Millenium	M	20	negative	0	negative	0	negative	negative	0	0	0	0	0	0	0	0
RH24-324	Ethiopia	Hawassa	Millenium	F	30	negative	0	negative	0	negative	negative	0	0	0	0	0	0	0	0
RH24-325	Ethiopia	Hawassa	Millenium	M	32	negative	0	positive	2084	P_vivax	P_vivax	0	0	1	0	1	0	0	1
RH24-326	Ethiopia	Hawassa	Millenium	F	25	negative	0	positive	0.25	negative	negative	0	0	0	0	0	0	0	0
RH24-327	Ethiopia	Hawassa	Millenium	M	32	negative	0	negative	0	negative	negative	0	0	0	0	0	0	0	0
RH24-328	Ethiopia	Hawassa	Millenium	F	30	negative	0	negative	0	negative	negative	0	0	0	0	0	0	0	0
RH24-329	Ethiopia	Hawassa	Millenium	M	5	positive	160200	negative	0	P_falciparum	P_falciparum	1	1	0	1	0	1	1	0
RH24-330	Ethiopia	Hawassa	Millenium	M	4	negative	0	negative	0	negative	negative	0	0	0	0	0	0	0	0
RH24-331	Ethiopia	Hawassa	Millenium	F	25	negative	0	negative	0	negative	negative	0	0	0	0	0	0	0	0
RH24-332	Ethiopia	Hawassa	Millenium	M	9	positive	0.25	negative	0	negative	negative	0	0	0	0	0	0	0	0
RH24-333	Ethiopia	Hawassa	Millenium	M	70	negative	0	negative	0	negative	negative	0	0	0	0	0	0	0	0
RH24-334	Ethiopia	Hawassa	Millenium	F	7	negative	0	negative	0	negative	negative	0	0	0	0	0	0	0	0
RH24-335	Ethiopia	Hawassa	Millenium	M	15	negative	0	negative	0	negative	negative	0	0	0	0	0	0	0	0
RH24-336	Ethiopia	Hawassa	Millenium	F	26	negative	0	positive	0.25	negative	negative	0	0	0	0	0	0	0	0
RH24-337	Ethiopia	Hawassa	Millenium	F	26	negative	0	positive	32.39	negative	negative	0	0	0	0	0	0	0	0
RH24-338	Ethiopia	Hawassa	Millenium	M	18	negative	0	negative	0	negative	negative	0	0	0	0	0	0	0	0
RH24-339	Ethiopia	Hawassa	Millenium	M	50	negative	0	negative	0	negative	negative	0	0	0	0	0	0	0	0
RH24-340	Ethiopia	Hawassa	Millenium	M	9	negative	0	negative	0	negative	negative	0	0	0	0	0	0	0	0
RH24-341	Ethiopia	Hawassa	Millenium	F	56	negative	0	negative	0	negative	negative	0	0	0	0	0	0	0	0
RH24-342	Ethiopia	Hawassa	Millenium	M	22	negative	0	positive	0.25	negative	negative	0	0	0	0	0	0	0	0
RH24-343	Ethiopia	Hawassa	Millenium	M	15	negative	0	negative	0	negative	negative	0	0	0	0	0	0	0	0
RH24-344	Ethiopia	Hawassa	Millenium	M	32	negative	0	negative	0	negative	negative	0	0	0	0	0	0	0	0
RH24-345	Ethiopia	Hawassa	Millenium	F	21	negative	0	negative	0	negative	negative	0	0	0	0	0	0	0	0
RH24-346	Ethiopia	Hawassa	Millenium	M	18	negative	0	positive	6738	negative	negative	0	0	1	0	1	0	0	1
RH24-347	Ethiopia	Hawassa	Millenium	F	30	negative	0	positive	6882	P_vivax	P_vivax	0	0	1	0	1	0	0	1
RH24-348	Ethiopia	Hawassa	Millenium	M	58	negative	0	negative	0	negative	negative	0	0	0	0	0	0	0	0
RH24-349	Ethiopia	Hawassa	Millenium	M	70	negative	0	negative	0	negative	negative	0	0	0	0	0	0	0	0
RH24-350	Ethiopia	Hawassa	Millenium	F	12	negative	0	positive	4924	negative	negative	0	0	1	0	1	0	0	1
RH24-351	Ethiopia	Hawassa	Millenium	F	30	positive	65	negative	0	negative	negative	1	1	0	1	0	0	0	0
RH24-352	Ethiopia	Hawassa	Millenium	F	35	negative	0	positive	0.25	negative	negative	0	0	0	0	0	0	0	0
RH24-353	Ethiopia	Hawassa	Millenium	F	20	negative	0	negative	0	negative	negative	0	0	0	0	0	0	0	0
RH24-354	Ethiopia	Hawassa	Millenium	F	8	negative	0	negative	0	negative	negative	0	0	0	0	0	0	0	0
RH24-355	Ethiopia	Hawassa	Tilte	M	19	negative	0	negative	0	negative	negative	0	0	0	0	0	0	0	0
RH24-356	Ethiopia	Hawassa	Tilte	F	30	positive	8893	negative	0	P_falciparum	P_falciparum	1	1	0	1	0	1	1	0
RH24-357	Ethiopia	Hawassa	Tilte	M	8	positive	4123	negative	0	P_falciparum	P_falciparum	1	1	0	1	0	1	1	0
RH24-358	Ethiopia	Hawassa	Tilte	M	15	positive	147.3	positive	0.25	negative	negative	1	1	0	1	0	1	1	0
RH24-359	Ethiopia	Hawassa	Tilte	M	21	negative	0	positive	11810	P_vivax	P_vivax	0	0	1	0	1	0	0	1
RH24-360	Ethiopia	Hawassa	Tilte	F	24	negative	0	positive	0.25	negative	negative	0	0	0	0	0	0	0	0
RH24-361	Ethiopia	Hawassa	Tilte	F	9	negative	0	positive	18600	P_falciparum/P_vivax	P_vivax	0	0	1	0	1	0	0	1
RH24-362	Ethiopia	Hawassa	Tilte	F	21	positive	0.25	positive	0.25	negative	negative	0	0	0	0	0	0	0	0
RH24-363	Ethiopia	Hawassa	Tilte	F	18	negative	0	negative	0	negative	negative	0	0	0	0	0	0	0	0
RH24-364	Ethiopia	Hawassa	Tilte	F	8	negative	0	negative	0	negative	negative	0	0	0	0	0	0	0	0
RH24-365	Ethiopia	Hawassa	Tilte	F	55	negative	0	negative	0	negative	negative	0	0	0	0	0	0	0	0
RH24-366	Ethiopia	Hawassa	Tilte	M	19	positive	94.6	positive	3453	negative	negative	0	0	0	0	0	0	0	0
RH24-367	Ethiopia	Hawassa	Tilte	F	30	negative	0	positive	12920	P_vivax	P_vivax	0	0	1	0	1	0	0	1
RH24-368	Ethiopia	Hawassa	Tilte	M	20	positive	10.9	positive	0.4063	negative	negative	0	0	0	0	0	0	0	0
RH24-369	Ethiopia	Hawassa	Tilte	F	30	negative	0	positive	0.64	negative	negative	0	0	0	0	0	0	0	0
RH24-370	Ethiopia	Hawassa	Tilte	F	21	negative	0	negative	0	negative	negative	0	0	0	0	0	0	0	0
RH24-371	Ethiopia	Hawassa	Tilte	F	39	negative	0	negative	0	negative	negative	0	0	0	0	0	0	0	0
RH24-372	Ethiopia	Hawassa	Tilte	F	35	positive	0.25	negative	0	negative	negative	0	0	0	0	0	0	0	0
RH24-373	Ethiopia	Hawassa	Tilte	M	43	negative	0	positive	18700	P_vivax	P_vivax	0	0	1	0	1	0	0	1
RH24-374	Ethiopia	Hawassa	Tilte	F	29	negative	0	negative	0	negative	negative	0	0	0	0	0	0	0	0
RH24-375	Ethiopia	Hawassa	Tilte	M	25	negative	0	negative	0	negative	negative	0	0	0	0	0	0	0	0
RH24-376	Ethiopia	Hawassa	Tilte	F	20	negative	0	negative	0	negative	negative	0	0	0	0	0	0	0	0
RH24-377	Ethiopia	Hawassa	Tilte	F	15	positive	15170	positive	0.25	P_falciparum	P_falciparum	1	1	0	1	0	1	1	0
RH24-378	Ethiopia	Hawassa	Tilte	F	23	negative	0	negative	0	negative	negative	0	0	0	0	0	0	0	0
RH24-379	Ethiopia	Hawassa	Tilte	M	15	positive	0.25	positive	2466	P_vivax	P_vivax	0	0	1	0	1	0	0	1
RH24-380	Ethiopia	Hawassa	Tilte	M	20	negative	0	positive	0.25	negative	negative	0	0	0	0	0	0	0	0
RH24-381	Ethiopia	Hawassa	Tilte	F	23	positive	990.4	negative	0	negative	negative	1	1	0	1	0	1	1	0
RH24-382	Ethiopia	Hawassa	Tilte	F	20	negative	0	negative		negative	negative	0	0	0	0	0	0	0	0
RH24-383	Ethiopia	Hawassa	Tilte	M	27	positive	40250	negative	0	P_falciparum	P_falciparum	1	1	0	1	0	1	1	0
RH24-384	Ethiopia	Hawassa	Tilte	M	6	positive	0.25	positive	38120	P_falciparum/P_vivax	P_falciparum/P_vivax	0	0	1	0	1	0	0	1
RH24-385	Ethiopia	Hawassa	Tilte	F	20	negative	0	positive	52100	P_vivax	P_vivax	0	0	1	0	1	0	0	1
RH24-386	Ethiopia	Hawassa	Tilte	M	18	negative	0	positive	16700	P_vivax	P_vivax	0	0	1	0	1	0	0	1
RH24-387	Ethiopia	Hawassa	Tilte	M	20	negative	0	negative	0	negative	negative	0	0	0	0	0	0	0	0
RH24-388	Ethiopia	Hawassa	Tilte	M	20	negative	0	negative	0	negative	negative	0	0	0	0	0	0	0	0
RH24-389	Ethiopia	Hawassa	Tilte	F	50	negative	0	negative	0	negative	negative	0	0	0	0	0	0	0	0
RH24-390	Ethiopia	Hawassa	Tilte	F	40	negative	0	negative	0	negative	negative	0	0	0	0	0	0	0	0
RH24-391	Ethiopia	Hawassa	Tilte	F	18	negative	0	positive	0.4428	negative	negative	0	0	0	0	0	0	0	0
RH24-392	Ethiopia	Hawassa	Tilte	F	25	negative	0	positive	118.6	negative	negative	0	0	1	0	1	0	0	1
RH24-393	Ethiopia	Hawassa	Tilte	F	23	negative	0	positive	0.25	negative	negative	0	0	0	0	0	0	0	0
RH24-394	Ethiopia	Hawassa	Tilte	F	8	positive	0.25	negative	0	negative	negative	0	0	0	0	0	0	0	0
RH24-395	Ethiopia	Hawassa	Tilte	F	9	positive	1464	positive	14020	P_falciparum/P_vivax	P_falciparum/P_vivax	1	1	1	0	1	1	1	1
RH24-396	Ethiopia	Hawassa	Tilte	F	32	positive	754	positive	0.25	negative	negative	1	1	0	1	0	1	1	0
RH24-397	Ethiopia	Hawassa	Tilte	F	9	negative	0	positive	0.25	negative	negative	0	0	0	0	0	0	0	0
RH24-398	Ethiopia	Hawassa	Tilte	F	5	negative	0	negative	0	negative	negative	0	0	0	0	0	0	0	0
RH24-399	Ethiopia	Hawassa	Tilte	F	19	negative	0	negative	0	negative	negative	0	0	0	0	0	0	0	1
RH24-400	Ethiopia	Hawassa	Tilte	M	19	positive	0.25	positive	6585	P_vivax	P_vivax	0	0	1	0	1	0	0	1
RH24-401	Ethiopia	Hawassa	Tilte	F	17	positive	28870	negative	0	P_falciparum	P_falciparum	1	1	0	1	0	1	1	0
RH24-402	Ethiopia	Hawassa	Tilte	M	12	negative	0	negative	0	negative	negative	0	0	0	0	0	0	0	0
RH24-403	Ethiopia	Hawassa	Tilte	F	3	negative	0	negative	0	negative	negative	0	0	0	0	0	0	0	0
RH24-404	Ethiopia	Hawassa	Tilte	M	21	negative	0	negative	0	negative	negative	0	0	0	0	0	0	0	0
RH24-405	Ethiopia	Hawassa	Tilte	M	20	negative	0	negative	0	negative	negative	0	0	0	0	0	0	0	0
RH24-406	Ethiopia	Hawassa	Tilte	M	0.67	negative	0	positive	0.25	negative	negative	0	0	0	0	0	0	0	0
RH24-407	Ethiopia	Hawassa	Tilte	F	20	negative	0	negative	0	negative	negative	0	0	0	0	0	0	0	0
RH24-408	Ethiopia	Hawassa	Tilte	F	19	negative	0	negative	0	negative	negative	0	0	0	0	0	0	0	0
RH24-409	Ethiopia	Hawassa	Tilte	F	35	negative	0	negative	0	negative	negative	0	0	0	0	0	0	0	0
RH24-410	Ethiopia	Hawassa	Tilte	M	22	negative	0	negative	0	negative	negative	0	0	0	0	0	0	0	0
RH24-411	Ethiopia	Hawassa	Tilte	F	25	negative	0	negative	0	negative	negative	0	0	0	0	0	0	0	0
RH24-412	Ethiopia	Hawassa	Tilte	M	4	negative	0	positive	0.25	negative	negative	0	0	0	0	0	0	0	0
RH24-413	Ethiopia	Hawassa	Tilte	M	50	positive	34020	negative	0	P_falciparum	P_falciparum	1	1	0	1	0	1	1	0
RH24-414	Ethiopia	Hawassa	Tilte	F	24	negative	0	negative	0	negative	negative	0	0	0	0	0	0	0	0
RH24-415	Ethiopia	Hawassa	Tilte	M	17	negative	0	positive	1034	P_vivax	P_vivax	0	0	1	0	1	0	0	1
RH24-416	Ethiopia	Hawassa	Tilte	F	35	negative	0	negative	0	negative	negative	0	0	0	0	0	0	0	0
RH24-417	Ethiopia	Hawassa	Tilte	M	18	negative	0	positive	5286	P_vivax	P_vivax	0	0	1	0	1	0	0	1
RH24-418	Ethiopia	Hawassa	Tilte	F	14	positive	3.963	positive	7454	P_vivax	P_vivax	0	0	1	0	1	0	0	1
RH24-419	Ethiopia	Hawassa	Tilte	M	20	negative	0	negative	0	negative	negative	0	0	0	0	0	0	0	0
RH24-420	Ethiopia	Hawassa	Tilte	F	13	positive	5000	negative	0	P_falciparum	P_falciparum	1	1	0	1	0	1	1	0
RH24-421	Ethiopia	Hawassa	Tilte	F	10	negative	0	negative	0	negative	negative	0	0	0	0	0	0	0	0
RH24-422	Ethiopia	Hawassa	Tilte	F	15	negative	0	negative	0	negative	negative	0	0	0	0	0	0	0	0
RH24-423	Ethiopia	Hawassa	Tilte	F	18	negative	0	negative	0	negative	negative	0	0	0	0	0	0	0	0
RH24-424	Ethiopia	Hawassa	Tilte	F	19	positive	27970	negative	0	P_falciparum	P_falciparum	1	1	0	1	0	1	1	0
RH24-425	Ethiopia	Hawassa	Tilte	F	18	positive	0.3976	positive	16800	P_vivax	P_vivax	0	0	1	0	1	0	0	1
RH24-426	Ethiopia	Hawassa	Tilte	F	8	negative	0	negative	0	negative	negative	0	0	0	0	0	0	0	0
RH24-427	Ethiopia	Hawassa	Tilte	M	9	negative	0	negative	0	negative	negative	0	0	0	0	0	0	0	0
RH24-428	Ethiopia	Hawassa	Tilte	F	30	negative	0	negative	0	negative	negative	0	0	0	0	0	0	0	0
RH24-429	Ethiopia	Hawassa	Tilte	F	20	negative	0	negative	0	negative	negative	0	0	0	0	0	0	0	0
RH24-430	Ethiopia	Hawassa	Tilte	M	22	negative	0	negative	0	negative	negative	0	0	0	0	0	0	0	0
RH24-431	Ethiopia	Hawassa	Tilte	F	18	negative	0	positive	1151	P_vivax	P_vivax	0	0	1	0	1	0	0	1
RH24-432	Ethiopia	Hawassa	Tilte	F	16	negative	0	positive	0.25	negative	negative	0	0	0	0	0	0	0	0
RH24-433	Ethiopia	Hawassa	Tilte	F	18	negative	0	negative	0	negative	negative	0	0	0	0	0	0	0	0
RH24-434	Ethiopia	Hawassa	Tilte	F	6	negative	0	negative	0	negative	negative	0	0	0	0	0	0	0	0
RH24-435	Ethiopia	Hawassa	Tilte	M	26	negative	0	negative	0	negative	negative	0	0	0	0	0	0	0	0
RH24-436	Ethiopia	Hawassa	Tilte	F	28	negative	0	negative	0	negative	negative	0	0	0	0	0	0	0	0
RH24-437	Ethiopia	Hawassa	Tilte	M	33	negative	0	positive	0.25	negative	negative	0	0	0	0	0	0	0	0
RH24-438	Ethiopia	Hawassa	Tilte	F	30	negative	0	positive	16100	P_vivax	P_vivax	0	0	1	0	1	0	0	1
RH24-439	Ethiopia	Hawassa	Tilte	M	18	negative	0	positive	530.6	negative	negative	0	0	1	0	1	0	0	1
RH24-440	Ethiopia	Hawassa	Tilte	F	19	negative	0	negative	0	negative	negative	0	0	0	0	0	0	0	0
RH24-441	Ethiopia	Hawassa	Tilte	M	32	negative	0	negative	0	negative	negative	0	0	0	0	0	0	0	0
RH24-442	Ethiopia	Hawassa	Tilte	M	17	negative	0	positive	19620	P_vivax	P_vivax	0	0	1	0	1	0	0	1
RH24-443	Ethiopia	Hawassa	Tilte	M	8	negative	0	positive	16260	P_vivax	P_vivax	0	0	1	0	1	0	0	1
RH24-444	Ethiopia	Hawassa	Tilte	F	23	negative	0	positive	0.25	negative	negative	0	0	0	0	0	0	0	0
RH24-445	Ethiopia	Hawassa	Tilte	M	19	negative	0	positive	1002	P_vivax	P_vivax	0	0	1	0	1	0	0	1
RH24-446	Ethiopia	Hawassa	Tilte	F	19	negative	0	negative		negative	negative	0	0	0	0	0	0	0	0
RH24-447	Ethiopia	Hawassa	Tilte	F	38	negative	0	negative		negative	negative	0	0	0	0	0	0	0	0
RH24-448	Ethiopia	Hawassa	Tilte	M	56	negative	0	positive	970.9	negative	negative	0	0	1	0	1	0	0	1
RH24-449	Ethiopia	Hawassa	Tilte	M	42	negative	0	negative	0	negative	negative	0	0	0	0	0	0	0	0
RH24-450	Ethiopia	Hawassa	Tilte	F	48	negative	0	positive	0.404	negative	negative	0	0	0	0	0	0	0	0
RH24-451	Ethiopia	Hawassa	Tilte	M	18	negative	0	negative	0	negative	negative	0	0	0	0	0	0	0	0
RH24-452	Ethiopia	Hawassa	Tilte	M	19	positive	0.25	positive	0.25	negative	negative	0	0	0	0	0	0	0	0
RH24-453	Ethiopia	Hawassa	Tilte	F	26	negative	0	negative	0	negative	negative	0	0	0	0	0	0	0	0
RH24-454	Ethiopia	Hawassa	Tilte	F	18	negative	0	positive	0.25	negative	negative	0	0	0	0	0	0	0	0
RH24-455	Ethiopia	Hawassa	Tilte	M	24	negative	0	negative		negative	negative	0	0	0	0	0	0	0	0
RH24-456	Ethiopia	Hawassa	Tilte	F	22	negative	0	negative		negative	negative	0	0	0	0	0	0	0	0
RH24-457	Ethiopia	Hawassa	Tilte	F	22	negative	0	positive	33500	P_vivax	P_vivax	0	0	1	0	1	1	1	1
RH24-458	Ethiopia	Hawassa	Tilte	M	18	negative	0	positive	0.25	negative	negative	0	0	0	0	0	0	0	0
RH24-459	Ethiopia	Hawassa	Tilte	F	13	positive	85240	negative		P_falciparum	P_falciparum	1	1	0	1	0	1	1	0
RH24-460	Ethiopia	Hawassa	Tilte	F	20	negative	0	positive	0.25	negative	negative	0	0	0	0	0	0	0	0
RH24-461	Ethiopia	Hawassa	Tilte	M	25	negative	0	negative		negative	negative	0	0	0	0	0	0	0	0
RH24-462	Ethiopia	Hawassa	Tilte	F	9	positive	0.25	negative	0	negative	negative	0	0	0	0	0	0	0	0
RH24-463	Ethiopia	Hawassa	Tilte	F	18	negative	0	negative		negative	negative	0	0	0	0	0	0	0	0
RH24-464	Ethiopia	Hawassa	Tilte	F	28	positive	6.159	negative		negative	negative	0	0	0	0	0	0	0	0
RH24-465	Ethiopia	Hawassa	Tilte	M	20	negative	0	positive	0.6029	negative	negative	0	0	0	0	0	0	0	0
RH24-466	Ethiopia	Hawassa	Tilte	M	20	negative	0	negative	0	negative	negative	0	0	0	0	0	0	0	0
RH24-467	Ethiopia	Hawassa	Tilte	M	18	negative	0	negative	0	negative	negative	0	0	0	0	0	0	0	0
RH24-468	Ethiopia	Hawassa	Tilte	F	24	negative	0	negative	0	negative	negative	0	0	0	0	0	0	0	0
RH24-469	Ethiopia	Hawassa	Tilte	M	36	negative	0	negative	0	negative	negative	0	0	0	0	0	0	0	0
RH24-470	Ethiopia	Hawassa	Tilte	M	22	negative	0	negative	0	negative	negative	0	0	0	0	0	0	0	0
RH24-471	Ethiopia	Hawassa	Tilte	M	17	negative	0	positive	0.25	negative	negative	0	0	0	0	0	0	0	0
RH24-472	Ethiopia	Hawassa	Tilte	F	28	negative	0	positive	1034	P_vivax	P_vivax	0	0	1	0	1	0	0	1
RH24-473	Ethiopia	Hawassa	Tilte	M	18	positive	474.5	negative		P_vivax	P_falciparum	1	1	0	1	0	1	1	0
RH24-474	Ethiopia	Hawassa	Tilte	F	19	negative	0	negative		negative	negative	0	0	0	0	0	0	0	0
RH24-475	Ethiopia	Hawassa	Tilte	F	25	negative	0	negative	0	negative	negative	0	0	0	0	0	0	0	0
RH24-476	Ethiopia	Hawassa	Tilte	M	37	negative	0	positive	944	P_vivax	P_vivax	0	0	1	0	1	0	0	1
RH24-477	Ethiopia	Hawassa	Tilte	M	28	negative	0	negative		negative	negative	0	0	0			0	0	0
RH24-478	Ethiopia	Hawassa	Tilte	M	38	negative	0	negative		negative	negative	0	0	0			0	0	0
RH24-479	Ethiopia	Hawassa	Tilte	F	20	positive	0.25	positive	0.25	negative	negative	0	0	0			0	0	0
RH24-480	Ethiopia	Hawassa	Tilte	M	7	negative	0	positive	0.25	negative	negative	0	0	0			0	0	0
RH24-481	Ethiopia	Hawassa	Tilte	F	17	negative	0	negative	0	negative	negative	0	0	0			0	0	0
RH24-482	Ethiopia	Hawassa	Tilte	M	40	positive	0.25	negative		negative	negative	0	0	0			0	0	0
RH24-483	Ethiopia	Hawassa	Tilte	F	18	negative	0	negative	0	negative	negative	0	0	0			0	0	0
RH24-484	Ethiopia	Hawassa	Tilte	M	19	negative	0	negative	0	negative	negative	0	0	0			0	0	0
RH24-485	Ethiopia	Hawassa	Tilte	F	16	negative	0	negative		negative	negative	0	0	0			0	0	0
RH24-486	Ethiopia	Hawassa	Tilte	F	28	negative	0	negative		negative	negative	0	0	0			0	0	0
RH24-487	Ethiopia	Hawassa	Tilte	F	17	negative	0	negative	0	negative	negative	0	0	0			0	0	0
RH24-488	Ethiopia	Hawassa	Tilte	F	26	positive	0.25	negative		negative	negative	0	0	0			0	0	0
RH24-489	Ethiopia	Hawassa	Tilte	F	20	negative	0	negative		negative	negative	0	0	0			0	0	0
RH24-490	Ethiopia	Hawassa	Tilte	F	30	negative	0	negative		negative	negative	0	0	0			0	0	0
RH24-491	Ethiopia	Hawassa	Tilte	F	35	negative	0	negative	0	negative	negative	0	0	0			0	0	0
RH24-492	Ethiopia	Hawassa	Tilte	M	23	negative	0	positive	1.392	negative	negative	0	0	0			0	0	0
RH24-493	Ethiopia	Hawassa	Tilte	F	40	negative	0	negative		negative	negative	0	0	0			0	0	0
RH24-494	Ethiopia	Hawassa	Tilte	M	26	negative	0	negative		negative	negative	0	0	0			0	0	0
RH24-495	Ethiopia	Hawassa	Tilte	M	16	positive	5.391	negative	0	negative	negative	0	0	0			0	0	0
RH24-500	Ethiopia	Hawassa	Alamura	M	25	negative	0	positive	938	P_vivax	P_vivax	0	0	1			0	0	1
RH24-501	Ethiopia	Hawassa	Alamura	M	35	negative	0	positive	5.35	negative	negative	0	0	0			0	0	0
RH24-502	Ethiopia	Hawassa	Alamura	M	18	negative	0	negative	0	negative	negative	0	0	0			0	0	0
RH24-503	Ethiopia	Hawassa	Alamura	M	25	negative	0	negative	0	negative	negative	0	0	0			0	0	0
RH24-504	Ethiopia	Hawassa	Alamura	F	26	negative	0	negative	0	negative	negative	0	0	0			0	0	0
RH24-505	Ethiopia	Hawassa	Alamura	F	26	negative	0	positive	0.25	negative	negative	0	0	0			0	0	0
RH24-506	Ethiopia	Hawassa	Alamura	F	20	positive	3038	positive	30	P_falciparum	P_falciparum	0	0	0			1	1	0
RH24-507	Ethiopia	Hawassa	Alamura	F	35	negative	0	negative		negative	negative	0	0	0			0	0	0
RH24-508	Ethiopia	Hawassa	Alamura	M	18	negative	0	positive	0.25	negative	negative	0	0	0
RH24-509	Ethiopia	Hawassa	Alamura	M	30	positive	56870	positive	92	negative	negative	1	1	0
RH24-510	Ethiopia	Hawassa	Alamura	M	20	positive	7096	negative	0	negative	negative	1	1	0
RH24-511	Ethiopia	Hawassa	Alamura	F	30	negative	0	negative	0	negative	negative	0	0	0
RH24-512	Ethiopia	Hawassa	Alamura	M	25	negative	0	negative	0	negative	negative	0	0	0
RH24-513	Ethiopia	Hawassa	Alamura	F	18	negative	0	negative	0	negative	negative	0	0	0
RH24-514	Ethiopia	Hawassa	Alamura	F	19	negative	0	negative	0	negative	negative	0	0	0
RH24-515	Ethiopia	Hawassa	Alamura	M	26	positive	7548	negative		P_falciparum	P_falciparum	1	1	0
RH24-516	Ethiopia	Hawassa	Alamura	F	17	positive	0.25	positive	0.25	negative	negative	0	0	0
RH24-517	Ethiopia	Hawassa	Alamura	M	2.8	negative	0	negative		negative	negative	0	0	0
RH24-518	Ethiopia	Hawassa	Alamura	M	6	negative	0	positive	0.25	negative	negative	0	0	0
RH24-519	Ethiopia	Hawassa	Alamura	F	17	negative	0	negative		negative	negative	0	0	0
RH24-520	Ethiopia	Hawassa	Alamura	M	18	negative	0	negative		negative	negative	0	0	0
RH24-521	Ethiopia	Hawassa	Alamura	F	18	negative	0	negative		negative	negative	0	0	0
RH24-522	Ethiopia	Hawassa	Alamura	M	16	negative	0	negative		negative	negative	0	0	0
RH24-523	Ethiopia	Hawassa	Alamura	F	20	negative	0	negative	0	negative	negative	0	0	0
RH24-524	Ethiopia	Hawassa	Alamura	F	30	negative	0	negative	0	negative	negative	0	0	0
RH24-525	Ethiopia	Hawassa	Alamura	F	30	negative	0	negative	0	negative	negative	0	0	0
RH24-526	Ethiopia	Hawassa	Alamura	F	28	negative	0	negative	0	negative	negative	0	0	0
RH24-527	Ethiopia	Hawassa	Alamura	M	22	negative	0	negative	0	negative	negative	0	0	0
RH24-528	Ethiopia	Hawassa	Alamura	M	10	negative	0	positive	8086	P_vivax	P_vivax	0	0	1
RH24-529	Ethiopia	Hawassa	Alamura	M	12	negative	0	negative	0	negative	negative	0	0	0
RH24-530	Ethiopia	Hawassa	Alamura	F	26	positive	0.25	positive	5447	P_vivax	P_vivax	0	0	1
RH24-531	Ethiopia	Hawassa	Alamura	F	25	negative	0	positive	7454	P_vivax	P_vivax	0	0	1
RH24-532	Ethiopia	Hawassa	Alamura	F	26	negative	0	negative		negative	negative	0	0	0
RH24-533	Ethiopia	Hawassa	Alamura	F	22	negative	0	negative		negative	negative	0	0	0
RH24-559	Ethiopia	Hawassa	Alamura	F	36	negative	0	negative	0	negative	negative	0	0	0	0	0	0	0	0
RH24-560	Ethiopia	Hawassa	Alamura	M	28	negative	0	positive	2636	negative	negative	0	0	1	0	1	0	0	1
RH24-561	Ethiopia	Hawassa	Alamura	F	20	negative	0	positive	0.25	negative	negative	0	0	0	0	0	0	0	0
RH24-562	Ethiopia	Hawassa	Alamura	M	45	negative	0	negative	0	negative	negative	0	0	0	0	0	0	0	0
RH24-563	Ethiopia	Hawassa	Alamura	F	20	positive	1902	negative	0	negative	negative	1	1	0	1	0	1	1	0
RH24-564	Ethiopia	Hawassa	Alamura	M	30	negative	0	positive	8751	P_vivax	P_vivax	0	0	1	0	1	0	0	1
RH24-565	Ethiopia	Hawassa	Alamura	F	23	negative	0	negative	0	negative	negative	0	0	0	0	0	0	0	0
RH24-566	Ethiopia	Hawassa	Alamura	M	50	negative	0	negative	0	negative	negative	0	0	0	0	0	0	0	0
RH24-567	Ethiopia	Hawassa	Alamura	F	38	negative	0	negative	0	negative	negative	0	0	0	0	0	0	0	0
RH24-568	Ethiopia	Hawassa	Alamura	M	26	negative	0	negative	0	negative	negative	0	0	0	0	0	0	0	0
RH24-569	Ethiopia	Hawassa	Alamura	F	17	negative	0	positive	0.25	negative	negative	0	0	0	0	0	0	0	0
RH24-570	Ethiopia	Hawassa	Alamura	F	50	negative	0	positive	45670	P_vivax	P_vivax	0	0	1	0	1	0	0	1
RH24-571	Ethiopia	Hawassa	Alamura	M	22	negative	0	negative	0	negative	negative	0	0	0	0	0	0	0	0
RH24-572	Ethiopia	Hawassa	Alamura	F	32	negative	0	negative	0	negative	negative	0	0	0	0	0	0	0	0
RH24-573	Ethiopia	Hawassa	Alamura .	F	19	negative	0	negative	0	negative	negative	0	0	0	0	0	0	0	0
RH24-574	Ethiopia	Hawassa	Alamura	M	39	negative	0	negative	0	negative	negative	0	0	0	0	0	0	0	0
RH24-575	Ethiopia	Hawassa	Alamura	M	23	negative	0	negative	0	negative	negative	0	0	0	0	0	0	0	0
RH24-576	Ethiopia	Hawassa	Alamura	M	45	negative	0	negative	0	negative	negative	0	0	0	0	0	0	0	0
RH24-577	Ethiopia	Hawassa	Alamura	M	26	negative	0	negative	0	negative	negative	0	0	0	0	0	0	0	0
RH24-578	Ethiopia	Hawassa	Alamura	M	10	negative	0	negative	0	negative	negative	0	0	0	0	0	0	0	0
RH24-579	Ethiopia	Hawassa	Alamura	M	12	negative	0	negative	0	negative	negative	0	0	0	0	0	0	0	0
RH24-580	Ethiopia	Hawassa	Alamura	F	47	negative	0	positive	0.25	negative	negative	0	0	0	0	0	0	0	0
RH24-581	Ethiopia	Hawassa	Alamura	M	25	negative	0	negative	0	negative	negative	0	0	0	0	0	0	0	0
RH24-582	Ethiopia	Hawassa	Alamura	F	22	negative	0	positive	0.25	negative	negative	0	0	0	0	0	0	0	0
RH24-583	Ethiopia	Hawassa	Alamura	M	20	negative	0	positive	0.25	negative	negative	0	0	0	0	0	0	0	0
RH24-584	Ethiopia	Hawassa	Alamura	F	30	negative	0	negative	0	negative	negative	0	0	0	0	0	0	0	0
RH24-585	Ethiopia	Hawassa	Alamura	F	18	negative	0	negative	0	negative	negative	0	0	0	0	0	0	0	0
RH24-586	Ethiopia	Hawassa	Alamura	M	2.5	negative	0	negative	0	negative	negative	0	0	0	0	0	0	0	0
RH24-587	Ethiopia	Hawassa	Alamura	F	8	negative	0	negative	0	negative	negative	0	0	0	0	0	0	0	0
RH24-588	Ethiopia	Hawassa	Alamura	F	25	negative	0	negative	0	negative	negative	0	0	0	0	0	0	0	0
RH24-589	Ethiopia	Hawassa	Alamura	F	20	negative	0	negative	0	negative	negative	0	0	0	0	0	0	0	0
RH24-590	Ethiopia	Hawassa	Alamura	M	53	positive	1821	negative	0	negative	negative	1	1	0	1	0	1	1	0
RH24-591	Ethiopia	Hawassa	Alamura	F	18	negative	0	negative	0	negative	negative	0	0	0	0	0	0	0	0
RH24-592	Ethiopia	Hawassa	Alamura	F	20	negative	0	positive	0.25	negative	negative	0	0	0	0	0	0	0	0
RH24-593	Ethiopia	Hawassa	Alamura	M	19	negative	0	positive	6265	P_falciparum/P_vivax	P_vivax	0	0	1	0	1	0	0	1
RH24-594	Ethiopia	Hawassa	Alamura	F	19	negative	0	negative	0	negative	negative	0	0	0	0	0	0	0	0
RH24-595	Ethiopia	Hawassa	Alamura	M	20	negative	0	positive	9365	P_falciparum/P_vivax	P_vivax	0	0	1	0	1	0	0	1
RH24-596	Ethiopia	Hawassa	Alamura	M	30	positive	0.25	negative	0	negative	negative	0	0	0	0	0	0	0	0
RH24-597	Ethiopia	Hawassa	Alamura	F	40	negative	0	negative	0	negative	negative	0	0	0	0	0	0	0	0
RH24-598	Ethiopia	Hawassa	Alamura	M	60	negative	0	negative	0	negative	negative	0	0	0	0	0	0	0	0
RH24-599	Ethiopia	Hawassa	Alamura	F	30	negative	0	positive	0.25	negative	negative	0	0	0	0	0	0	0	0
RH24-600	Ethiopia	Hawassa	Alamura	M	30	negative	0	negative	0	negative	negative	0	0	0	0	0	0	0	0
RH24-601	Ethiopia	Hawassa	Alamura	F	20	negative	0	negative	0	negative	negative	0	0	0	0	0	0	0	0
RH24-602	Ethiopia	Hawassa	Alamura	M	30	negative	0	positive	0.25	negative	negative	0	0	0	0	0	0	0	0
RH24-603	Ethiopia	Hawassa	Alamura	F	20	negative	0	negative	0	negative	negative	0	0	0	0	0	0	0	0
RH24-604	Ethiopia	Hawassa	Alamura	F	40	negative	0	negative	0	negative	negative	0	0	0			0	0	0
RH24-605	Ethiopia	Hawassa	Alamura	F	17	negative	0	negative	0	negative	negative	0	0	0			0	0	0
RH24-606	Ethiopia	Hawassa	Alamura	F	28	negative	0	negative	0	negative	negative	0	0	0			0	0	0
RH24-607	Ethiopia	Hawassa	Alamura	M	13	negative	0	positive	2621	negative	negative	0	0	1			0	0	1
RH24-608	Ethiopia	Hawassa	Alamura	F	30	negative	0	positive	75560	negative	negative	0	0	0			0	0	0
RH24-609	Ethiopia	Hawassa	Alamura	M	19	negative	0	negative	0	negative	negative	0	0	0			0	0	0
RH24-610	Ethiopia	Hawassa	Alamura	M	22	negative	0	negative	0	negative	negative	0	0	0			0	0	0
RH24-611	Ethiopia	Hawassa	Alamura	M	20	positive	0.25	negative	0	negative	negative	0	0	0			0	0	0
RH24-612	Ethiopia	Hawassa	Alamura	M	21	negative	0	positive	22180	P_vivax	P_vivax	0	0	1			0	0	1
RH24-613	Ethiopia	Hawassa	Alamura	M	35	negative	0	positive	0.25	negative	negative	0	0	0			0	0	0
RH24-614	Ethiopia	Hawassa	Alamura	F	18	negative	0	negative	0	negative	negative	0	0	0			0	0	0
RH24-615	Ethiopia	Hawassa	Alamura	F	24	negative	0	negative	0	negative	negative	0	0	0			0	0	0
RH24-616	Ethiopia	Hawassa	Alamura	M	2	negative	0	negative	0	negative	negative	0	0	0			0	0	0
RH24-617	Ethiopia	Hawassa	Alamura	M	13	negative	0	negative	0	negative	negative	0	0	0			0	0	0
RH24-618	Ethiopia	Hawassa	Alamura	F	24	positive	0.25	positive	95300	P_vivax	P_vivax	1	1	1			0	0	1
RH24-619	Ethiopia	Hawassa	Alamura	M	25	negative	0	negative	0	negative	negative	0	0	0			0	0	0
RH24-620	Ethiopia	Hawassa	Alamura	M	35	negative	0	negative	0	negative	negative	0	0	0			0	0	0
RH24-621	Ethiopia	Hawassa	Alamura	M	23	positive	0.25	negative	0	negative	negative	0	0	0			0	0	0
RH24-622	Ethiopia	Hawassa	Alamura	F	24	negative	0	negative	0	negative	negative	0	0	0			0	0	0
RH24-623	Ethiopia	Hawassa	Alamura	F	30	negative	0	negative	0	negative	negative	0	0	0			0	0	0
RH24-624	Ethiopia	Hawassa	Alamura	F	28	negative	0	negative	0	negative	negative	0	0	0			0	0	0
RH24-625	Ethiopia	Hawassa	Alamura	M	38	negative	0	positive	25440	P_vivax	P_vivax	0	0	1			0	0	1
RH24-626	Ethiopia	Hawassa	Alamura	F	19	negative	0	positive	54980	P_falciparum/P_vivax	P_vivax	0	0	1			0	0	1
RH24-627	Ethiopia	Hawassa	Alamura	F	20	negative	0	positive	100	negative	negative	0	0	0			0	0	0
RH24-628	Ethiopia	Hawassa	Alamura	F	25	positive	0.25	positive	31840	P_vivax	P_vivax	0	0	1			0	0	1
RH24-629	Ethiopia	Hawassa	Alamura	M	30	negative	0	negative	0	negative	negative	0	0	0			0	0	0
RH24-630	Ethiopia	Hawassa	Alamura	M	11	negative	0	negative	0	negative	negative	0	0	1			0	0	0
RH24-631	Ethiopia	Hawassa	Alamura	F	20	negative	0	negative	0	negative	negative	0	0	0			0	0	0
RH24-632	Ethiopia	Hawassa	Alamura	F	12	positive	36910	positive	0.43	negative	negative	1	1	0			1	1	0
RH24-633	Ethiopia	Hawassa	Alamura	F	25	negative	0	negative	0	negative	negative	0	0	0			0	0	0
RH24-634	Ethiopia	Hawassa	Alamura	F	20	negative	0	negative	0	negative	negative	0	0	0			0	0	0
RH24-635	Ethiopia	Hawassa	Alamura	M	22	negative	0	negative	0	negative	negative	0	0	0			0	0	0
RH24-636	Ethiopia	Hawassa	Alamura	F	16	negative	0	negative	0	negative	negative	0	0	0			0	0	0
RH24-637	Ethiopia	Hawassa	Alamura	M	17	negative	0	negative	0	negative	negative	0	0	0			0	0	0
RH24-638	Ethiopia	Hawassa	Alamura	M	21	negative	0	positive	0.25	negative	negative	0	0	0			0	0	0
RH24-639	Ethiopia	Hawassa	Alamura	M	30	negative	0	negative	0	negative	negative	0	0	0			0	0	0
RH24-640	Ethiopia	Hawassa	Alamura	M	35	negative	0	positive	0.25	negative	negative	0	0	0			0	0	0
RH24-641	Ethiopia	Hawassa	Alamura	F	16	negative	0	negative	0	negative	negative	0	0	0			0	0	0
RH24-642	Ethiopia	Hawassa	Alamura	F	30	negative	0	positive	0.3852	negative	negative	0	0	0			0	0	0
RH24-643	Ethiopia	Hawassa	Alamura	M	27	negative	0	negative	0	negative	negative	0	0	0			0	0	0
RH24-644	Ethiopia	Hawassa	Alamura	F	21	negative	0	negative	0	negative	negative	0	0	0			0	0	0
RH24-645	Ethiopia	Hawassa	Alamura	F	35	negative	0	negative	0	negative	negative	0	0	0			0	0	0
RH24-646	Ethiopia	Hawassa	Alamura	F	30	negative	0	negative	0	negative	negative	0	0	0			0	0	0
RH24-647	Ethiopia	Hawassa	Alamura	F	3	negative	0	negative	0	negative	negative	0	0	0			0	0	0
RH24-648	Ethiopia	Hawassa	Alamura	F	18	negative	0	negative	0	negative	negative	0	0	0			0	0	0
RH24-649	Ethiopia	Hawassa	Alamura	M	5	negative	0	negative	0	negative	negative	0	0	0			0	0	0
RH24-650	Ethiopia	Hawassa	Alamura	F	16	negative	0	positive	114600	P_falciparum/P_vivax	P_vivax	0	0	1			0	0	1
RH24-651	Ethiopia	Hawassa	Alamura	F	17	negative	0	negative	0	negative	negative	0	0	0			0	0	0
RH24-652	Ethiopia	Hawassa	Alamura	F	20	negative	0	negative	0	negative	negative	0	0	0			0	0	0
RH24-653	Ethiopia	Hawassa	Alamura	F	26	positive	0.25	positive	0.25	negative	negative	0	0	0			0	0	0
RH24-654	Ethiopia	Hawassa	Alamura	M	23	negative	0	negative	0	negative	negative	0	0	0			0	0	0
RH24-655	Ethiopia	Hawassa	Alamura	M	45	negative	0	negative	0	negative	negative	0	0	0			0	0	0
RH24-656	Ethiopia	Hawassa	Alamura	M	22	negative	0	positive	0.25	negative	negative	0	0	0			0	0	0
RH24-657	Ethiopia	Hawassa	Alamura	F	30	negative	0	positive	0.5355	negative	negative	0	0	0			0	0	0
RH24-658	Ethiopia	Hawassa	Alamura	F	22	negative	0	negative	0	negative	negative	0	0	0			0	0	0
RH24-659	Ethiopia	Hawassa	Alamura	F	52	positive	0.25	negative	0	negative	negative	0	0	0			0	0	0
RH24-660	Ethiopia	Hawassa	Alamura	M	9	negative	0	negative	0	negative	negative	0	0	0			0	0	0
RH24-661	Ethiopia	Hawassa	Alamura	F	20	negative	0	positive	0.7305	negative	negative	0	0	0			0	0	0
RH24-662	Ethiopia	Hawassa	Alamura	F	54	negative	0	negative	0	negative	negative	0	0	0			0	0	0
RH24-663	Ethiopia	Hawassa	Alamura	M	25	negative	0	negative	0	negative	negative	0	0	0			0	0	0
RH24-664	Ethiopia	Hawassa	Alamura	F	27	negative	0	positive	0.25	negative	negative	0	0	0			0	0	0
RH24-665	Ethiopia	Hawassa	Alamura	F	25	negative	0	negative	0	negative	negative	0	0	0			0	0	0
RH24-666	Ethiopia	Hawassa	Alamura	F	29	negative	0	negative	0	negative	negative	0	0	0			0	0	0
RH24-667	Ethiopia	Hawassa	Alamura	F	20	negative	0	negative		negative	negative	0	0	0			0	0	0
RH24-668	Ethiopia	Hawassa	Alamura	F	25	negative	0	negative		negative	negative	0	0	0			0	0	0
RH24-669	Ethiopia	Hawassa	Alamura	M	45	negative	0	negative	0	negative	negative	0	0	0			0	0	0
RH24-686	Ethiopia	Hawassa	Millenium	F	18	negative	0	negative	0	negative	negative	0	0	0			0	0	0
RH24-687	Ethiopia	Hawassa	Millenium	F	9	negative	0	positive	5.636	negative	negative	0	0	0			0	0	0
RH24-688	Ethiopia	Hawassa	Millenium	F	17	negative	0	positive	10140	P_vivax	P_vivax	0	0	1			0	0	1
RH24-689	Ethiopia	Hawassa	Millenium	F	26	negative	0	negative	0	negative	negative	0	0	0			0	0	0
RH24-690	Ethiopia	Hawassa	Millenium	F	30	negative	0	positive	0.25	negative	negative	0	0	0			0	0	0
RH24-691	Ethiopia	Hawassa	Millenium	M	5	negative	0	negative	0	negative	negative	0	0	0			0	0	0
RH24-692	Ethiopia	Hawassa	Millenium	F	18	negative	0	negative	0	negative	negative	0	0	0			0	0	0
RH24-693	Ethiopia	Hawassa	Millenium	F	5	negative	0	negative	0	negative	negative	0	0	0			0	0	0
RH24-694	Ethiopia	Hawassa	Millenium	F	24	negative	0	positive	0.25	negative	negative	0	0	0			0	0	0
RH24-695	Ethiopia	Hawassa	Millenium	F	28	positive	19.83	negative	0	negative	negative	0	1	0			0	0	0
RH24-696	Ethiopia	Hawassa	Millenium	M	33	negative	0	positive	0.25	negative	negative	0	0	0			0	0	0
RH24-697	Ethiopia	Hawassa	Millenium	M	21	negative	0	negative	0	negative	negative	0	0	0			0	0	0
RH24-698	Ethiopia	Hawassa	Millenium	M	17	negative	0	negative	0	negative	negative	0	0	0			0	0	0
RH24-699	Ethiopia	Hawassa	Millenium	M	35	positive	114.5	negative	0	negative	negative	1	1	0			1	0	0
RH24-700	Ethiopia	Hawassa	Millenium	M	16	positive	0.25	negative	0	negative	negative	0	0	0			0	0	0
RH24-701	Ethiopia	Hawassa	Millenium	M	22	positive	0.25	positive	0.25	negative	negative	0	0	0			0	0	0
RH24-702	Ethiopia	Hawassa	Millenium	M	5	positive	0.2868	positive	0.25	negative	negative	0	0	0			0	0	0
RH24-703	Ethiopia	Hawassa	Millenium	F	24	negative	0	negative	0	negative	negative	0	0	0			0	0	0
RH24-704	Ethiopia	Hawassa	Millenium	F	35	negative	0	negative	0	negative	negative	0	0	0	0	0	0	0	0
RH24-705	Ethiopia	Hawassa	Millenium	F	56	positive	1.303	positive	0.25	negative	negative	0	0	0	0	0	0	0	0
RH24-706	Ethiopia	Hawassa	Millenium	F	8	negative	0	negative	0	negative	negative	0	0	0	0	0	0	0	0
RH24-707	Ethiopia	Hawassa	Millenium	M	28	negative	0	positive	2855	negative	negative	0	0	1			0	0	1
RH24-708	Ethiopia	Hawassa	Millenium	F	25	negative	0	positive	10750	negative	negative	0	0	1			0	0	1
RH24-709	Ethiopia	Hawassa	Millenium	F	28	negative	0	positive	10340	P_vivax	P_vivax	0	0	1			0	0	1
RH24-710	Ethiopia	Hawassa	Millenium	M	24	negative	0	positive	58420	P_vivax	P_vivax	0	0	1			0	0	1
RH24-711	Ethiopia	Hawassa	Millenium	M	34	negative	0	positive	7279	P_falciparum	P_vivax	0	0	1			0	0	1
RH24-712	Ethiopia	Hawassa	Millenium	F	28	negative	0	positive	11260	P_vivax	P_vivax	0	0	1			0	0	0
RH24-713	Ethiopia	Hawassa	Millenium	M	5	positive	16690	negative	0	negative	negative	1	1	0			1	1	0
RH24-714	Ethiopia	Hawassa	Millenium	F	30	negative	0	positive	1318	negative	negative	0	0	1			0	0	1
RH24-715	Ethiopia	Hawassa	Millenium	M	30	negative	0	positive	1957	negative	negative	0	0	1			0	0	1
RH24-716	Ethiopia	Hawassa	Millenium	F	20	positive	5000	positive	0.25	negative	negative	1	1	0			1	1	0
RH24-717	Ethiopia	Hawassa	Millenium	M	10	positive	0.25	positive	23970	P_vivax	P_vivax	0	0	1			0	0	1
RH24-718	Ethiopia	Hawassa	Millenium	M	20	negative	0	positive	27580	P_vivax	P_vivax	0	0	1			0	0	1
RH24-719	Ethiopia	Hawassa	Millenium	F	22	negative	0	positive	24440	P_vivax	P_vivax	0	0	1			0	0	1
RH24-720	Ethiopia	Hawassa	Millenium	F	32	negative	0	positive	23020	P_vivax	P_vivax	0	0	1			0	0	1
RH24-721	Ethiopia	Hawassa	Millenium	M	45	positive	5327	negative	0	P_vivax	P_falciparum	1	1	0			1	1	0
RH24-722	Ethiopia	Hawassa	Millenium	F	25	negative	0	positive	6518	P_vivax	P_vivax	0	0	1			0	0	1
RH24-723	Ethiopia	Hawassa	Millenium	F	22	positive	3522	negative	0	negative	negative	1	1	0			1	1	0
RH24-724	Ethiopia	Hawassa	Millenium	F	65	positive	0.25	negative	0	negative	negative	0	0	0			0	0	0
RH24-725	Ethiopia	Hawassa	Millenium	F	25	negative	0	positive	0.25	negative	negative	0	0	0			0	0	0
RH24-726	Ethiopia	Hawassa	Millenium	F	19	negative	0	negative	0	negative	negative	0	0	0			0	0	0
RH24-727	Ethiopia	Hawassa	Millenium	M	20	positive	0.25	positive	4879	negative	negative	0	0	1			0	0	1
RH24-728	Ethiopia	Hawassa	Millenium	M	28	negative	0	negative	0	negative	negative	0	0	0			0	0	0
RH24-729	Ethiopia	Hawassa	Millenium	F	22	negative	0	positive	0.8364	negative	negative	0	0	0			0	0	0
RH24-730	Ethiopia	Hawassa	Millenium	M	50	negative	0	positive	0.25	negative	negative	0	0	0			0	0	0
RH24-731	Ethiopia	Hawassa	Millenium	M	17	positive	11250	positive	15400	P_falciparum/P_vivax	P_falciparum/P_vivax	1	1	1			1	1	1
RH24-732	Ethiopia	Hawassa	Millenium	M	22	negative	0	positive	0.25	negative	negative	0	0	0			0	0	0
RH24-733	Ethiopia	Hawassa	Millenium	M	25	positive	0.25	negative	0	negative	negative	0	0	0			0	0	0
RH24-734	Ethiopia	Hawassa	Millenium	F	55	negative	0	negative	0	negative	negative	0	0	0			0	0	0
RH24-735	Ethiopia	Hawassa	Millenium	F	18	negative	0	negative	0	negative	negative	0	0	0			0	0	0
RH24-736	Ethiopia	Hawassa	Millenium	F	17	positive	0.25	negative	0	negative	negative	0	0	0			0	0	0
RH24-737	Ethiopia	Hawassa	Millenium	M	25	negative	0	negative	0	negative	negative	0	0	0			0	0	0
RH24-738	Ethiopia	Hawassa	Millenium	F	16	negative	0	positive	0.25	negative	negative	0	0	0			0	0	0
RH24-739	Ethiopia	Hawassa	Millenium	F	30	negative	0	positive	0.6031	negative	negative	0	0	0			0	0	0
RH24-740	Ethiopia	Hawassa	Millenium	F	45	negative	0	negative	0	negative	negative	0	0	0			0	0	0
RH24-741	Ethiopia	Hawassa	Millenium	F	24	negative	0	negative	0	negative	negative	0	0	0			0	0	0
RH24-742	Ethiopia	Hawassa	Millenium	F	35	negative	0	negative	0	P_vivax	negative	0	0	0			0	0	0
RH24-743	Ethiopia	Hawassa	Millenium	M	9	negative	0	positive	251	negative	negative	0	0	1			0	0	1
RH24-744	Ethiopia	Hawassa	Millenium	M	22	negative	0	negative	0	P_vivax	negative	0	0	0			0	0	0
RH24-745	Ethiopia	Hawassa	Millenium	F	5	positive	92.07	positive	5360	P_falciparum/P_vivax	P_falciparum/P_vivax	1	1	1			1	1	1
RH24-746	Ethiopia	Hawassa	Millenium	M	25	positive	0.25	positive	0.25	negative	negative	0	0	0			0	0	0
RH24-747	Ethiopia	Hawassa	Millenium	F	25	negative	0	negative	0	P_falciparum/P_vivax	negative	0	0	0			0	0	0
RH24-748	Ethiopia	Hawassa	Millenium	M	7	negative	0	positive	8266	P_falciparum/P_vivax	P_vivax	0	0	1			0	0	1
RH24-749	Ethiopia	Hawassa	Millenium	F	35	negative	0	positive	37780	negative	negative	0	0	1			0	0	1
RH24-750	Ethiopia	Hawassa	Millenium	F	9	positive	0.25	negative	0	negative	negative	0	0	0			0	0	0
RH24-751	Ethiopia	Hawassa	Millenium	M	35	negative	0	positive	79.29	negative	negative	0	0	1			0	0	1
RH24-752	Ethiopia	Hawassa	Millenium	F	24	positive	0.25	negative	0	negative	negative	0	0	0			0	0	0
RH24-753	Ethiopia	Hawassa	Millenium	M	36	negative	0	positive	0.25	negative	negative	0	0	0			0	0	0
RH24-754	Ethiopia	Hawassa	Millenium	F	48	negative	0	positive	0.25	negative	negative	0	0	0			0	0	0
RH24-755	Ethiopia	Hawassa	Millenium	F	25	negative	0	positive	0.25	negative	negative	0	0	0			0	0	0
RH24-756	Ethiopia	Hawassa	Millenium	F	10	positive	0.25	positive	0.25	negative	negative	0	0	0			0	0	0
RH24-757	Ethiopia	Hawassa	Millenium	M	25	positive	0.25	negative	0	negative	negative	0	0	0			0	0	0
RH24-758	Ethiopia	Hawassa	Millenium	M	35	negative	0	positive	99.99	negative	negative	0	0	1			0	0	0
RH24-759	Ethiopia	Hawassa	Millenium	F	25	positive	0.25	negative	0	negative	negative	0	0	0			0	0	0
RH24-760	Ethiopia	Hawassa	Millenium	F	12	negative	0	negative	0	negative	negative	0	0	0			0	0	0
RH24-761	Ethiopia	Hawassa	Millenium	M	6	positive	0.25	negative	0	negative	negative	0	0	0			0	0	0
RH24-762	Ethiopia	Hawassa	Millenium	M	11	negative	0	negative	0	negative	negative	0	0	0			0	0	0
RH24-763	Ethiopia	Hawassa	Millenium	M	25	negative	0	negative	0	negative	negative	0	0	0			0	0	0
RH24-764	Ethiopia	Hawassa	Millenium	M	6	negative	0	negative	0	negative	negative	0	0	0			0	0	0
RH24-765	Ethiopia	Hawassa	Millenium	M	50	negative	0	negative	0	negative	negative	0	0	0			0	0	0
RH24-766	Ethiopia	Hawassa	Millenium	F	26	negative	0	negative	0	negative	negative	0	0	0			0	0	0
RH24-767	Ethiopia	Hawassa	Millenium	F	33	negative	0	negative	0	negative	negative	0	0	0			0	0	0
RH24-768	Ethiopia	Hawassa	Millenium	F	25	positive	0.25	negative	0	negative	negative	0	0	0			0	0	0
RH24-769	Ethiopia	Hawassa	Millenium	F	20	negative	0	positive	0.25	negative	negative	0	0	0			0	0	1
RH24-770	Ethiopia	Hawassa	Millenium	F	28	positive	0.25	negative	0	negative	negative	0	0	0			0	0	0
RH24-771	Ethiopia	Hawassa	Millenium	M	16	negative	0	positive	34300	P_vivax	P_vivax	0	0	1			0	0	1
RH24-772	Ethiopia	Hawassa	Millenium	F	35	negative	0	negative	0	negative	negative	0	0	0			0	0	0
RH24-773	Ethiopia	Hawassa	Millenium	M	35	negative	0	negative	0	negative	negative	0	0	0			0	0	0
RH24-774	Ethiopia	Hawassa	Millenium	F	6	negative	0	negative	0	P_vivax	negative	0	0	0			0	0	0
RH24-775	Ethiopia	Hawassa	Millenium	M	7	positive	0.25	positive	22500	negative	negative	0	0	1			0	0	1
RH24-776	Ethiopia	Hawassa	Millenium	F	16	negative	0	negative	0	negative	negative	0	0	0			0	0	0
RH24-777	Ethiopia	Hawassa	Millenium	M	25	negative	0	positive	7136	P_falciparum/P_vivax	P_vivax	0	0	1			0	0	1
RH24-778	Ethiopia	Hawassa	Millenium	F	38	positive	0.25	negative	0	negative	negative	0	0	0			0	0	0
RH24-779	Ethiopia	Hawassa	Millenium	M	22	negative	0	negative	0	negative	negative	0	0	0			0	0	0
